# Supplementary material for: 6-Amino-4-(3-iodo­anilino)-2-methyl­pyrimidin-1-ium chloride
Source: Acta Crystallogr Sect E Struct Rep Online. 2012 Jun 27;68(Pt 7):o2235. doi: 10.1107/S1600536812028401 (PMC3394026; doi:10.1107/S1600536812028401)
Supplement: Supplementary file 2 [file e-68-o2235-Isup2.hkl]

# 
# h,k,l, Fc-squared, Fo-squared, sigma(Fo-squared) and status flag 
# 
data_I
_shelx_title '  Pnn2  Friedel pairs' 
_shelx_refln_list_code          4 
_shelx_F_calc_maximum      229.19 
_exptl_crystal_F_000       704.00 
_reflns_d_resolution_high  0.7681 
 
loop_ 
 _symmetry_equiv_pos_as_xyz 
 'x, y, z' 
 '-x, -y, z' 
 '-x+1/2, y+1/2, z+1/2' 
 'x+1/2, -y+1/2, z+1/2' 
 
_cell_length_a    12.6323 
_cell_length_b    19.8608 
_cell_length_c     5.1267 
_cell_angle_alpha  90.000 
_cell_angle_beta   90.000 
_cell_angle_gamma  90.000 
 
_shelx_F_squared_multiplier     1.000 
 
loop_ 
 _refln_index_h 
 _refln_index_k 
 _refln_index_l 
 _refln_F_squared_calc 
 _refln_F_squared_meas 
 _refln_F_squared_sigma 
 _refln_observed_status 
   0   0  -6     4992.04     4617.10    287.96 o 
   2   0  -6      322.06      243.06     46.62 o 
   4   0  -6     1601.12     1479.50    116.14 o 
   6   0  -6      927.39      834.13     81.95 o 
   1   1  -6      565.24      535.58     50.55 o 
   2   1  -6      472.62      449.52     45.08 o 
   3   1  -6     2594.41     2355.29    102.41 o 
   4   1  -6       31.05       28.04     14.56 o 
   5   1  -6      197.79      270.79     65.82 o 
   6   1  -6      736.28      746.75     55.05 o 
   7   1  -6      425.48      314.66     36.02 o 
   0   2  -6     1897.50     1663.22    121.95 o 
   1   2  -6     1323.45     1273.54     75.65 o 
   2   2  -6      242.14      250.05     37.13 o 
   3   2  -6      923.25     1009.32     67.42 o 
   4   2  -6      380.45      313.55     41.07 o 
   5   2  -6     2171.50     1950.77     92.44 o 
   6   2  -6       77.55       54.08     18.60 o 
   7   2  -6      145.36      204.21     35.39 o 
   1   3  -6     1563.06     1452.19     79.86 o 
   2   3  -6      126.20      122.49     24.57 o 
   3   3  -6     1611.81     1369.76     91.36 o 
   4   3  -6        4.39      127.32     69.56 o 
   5   3  -6      242.89      241.73     32.59 o 
   6   3  -6      220.69      208.11     35.61 o 
   0   4  -6     1388.23     1303.56    109.51 o 
   1   4  -6      142.27      145.29     34.29 o 
   2   4  -6      372.08      372.57     52.11 o 
   3   4  -6        1.71       10.70     17.98 o 
   4   4  -6     2378.80     2184.84     98.10 o 
   5   4  -6      121.49      108.29     22.70 o 
   6   4  -6      657.93      595.03     52.45 o 
   1   5  -6      434.41      353.69     47.34 o 
   2   5  -6     1684.01     1619.38     98.68 o 
   3   5  -6      130.86      128.76     26.10 o 
   4   5  -6      187.51      235.75     42.82 o 
   5   5  -6        6.23       31.42     13.21 o 
   6   5  -6     1188.02     1097.03     86.31 o 
   0   6  -6     1248.82     1163.72    151.70 o 
   1   6  -6     1013.83      915.70     75.09 o 
   2   6  -6      168.93      157.26     31.40 o 
   3   6  -6      474.62      471.42     46.43 o 
   4   6  -6     1170.34     1106.33     71.05 o 
   5   6  -6     1190.31     1031.84     84.11 o 
   6   6  -6      783.98      654.54     68.45 o 
   1   7  -6      540.98      588.79     79.70 o 
   2   7  -6       33.60       30.89     21.02 o 
   3   7  -6     2847.32     2442.58    105.73 o 
   4   7  -6       36.95       11.71      9.98 o 
   5   7  -6      231.24      217.58     40.33 o 
   0   8  -6     1493.25     1513.14    181.47 o 
   1   8  -6      465.21      325.92     58.27 o 
   2   8  -6       36.09       29.03     14.79 o 
   3   8  -6      295.51      286.47     44.60 o 
   4   8  -6      638.75      648.52     67.27 o 
   5   8  -6      862.34      826.95     76.82 o 
   1   9  -6       91.01       38.51     19.47 o 
   2   9  -6     1750.65     1577.75    116.12 o 
   3   9  -6      103.55       68.76     21.92 o 
   4   9  -6      184.48      220.65     40.62 o 
   0  10  -6     1190.94     1215.28    165.26 o 
   1  10  -6      483.13      443.55     69.52 o 
   2  10  -6      360.25      254.81     42.06 o 
   3  10  -6      242.31      242.10     42.52 o 
   1  11  -6     1060.70      894.49    100.68 o 
   1   0  -5     1317.65     1191.52     92.37 o 
   3   0  -5     3360.87     3055.40    117.19 o 
   5   0  -5       92.27      426.41    212.83 o 
   7   0  -5     3253.94     2948.74    142.74 o 
   9   0  -5      429.00      398.77     56.13 o 
   0   1  -5     2260.02     1964.43    117.88 o 
   1   1  -5     3724.81     3547.81    112.50 o 
   2   1  -5     1325.95     1344.25     67.59 o 
   3   1  -5      645.11      636.05     41.17 o 
   4   1  -5     2265.47     2024.11     67.96 o 
   5   1  -5     1905.97     1712.06     68.38 o 
   6   1  -5      412.20      560.35    111.03 o 
   7   1  -5      178.61      376.88    104.50 o 
   8   1  -5      314.40      303.07     35.18 o 
   9   1  -5     1545.64     1412.54     72.50 o 
  10   1  -5     1513.61     1268.28     70.54 o 
   1   2  -5      437.66      469.60     47.20 o 
   2   2  -5     4395.55     4046.36    106.62 o 
   3   2  -5      148.27      187.46     25.82 o 
   4   2  -5      272.14      443.06     49.67 o 
   5   2  -5      131.44      297.48     38.29 o 
   6   2  -5     3363.46     3018.90    100.20 o 
   7   2  -5      750.64      658.32     47.45 o 
   8   2  -5     1221.15     1131.74     63.97 o 
   9   2  -5      124.89      148.93     24.51 o 
  10   2  -5      964.29      878.26     58.81 o 
   0   3  -5     3490.81     3229.78    150.73 o 
   1   3  -5       53.01       72.88     19.06 o 
   2   3  -5      721.51      672.05     47.66 o 
   3   3  -5      548.00      596.63     94.92 o 
   4   3  -5     1806.05     1597.02     64.98 o 
   5   3  -5     1161.70     1041.46     53.43 o 
   6   3  -5     1567.27     1565.71     66.09 o 
   7   3  -5       87.08      218.04     96.29 o 
   8   3  -5     1786.31     1764.19    109.83 o 
   9   3  -5      352.47      295.04     32.83 o 
  10   3  -5     1423.46     1234.84    153.62 o 
   1   4  -5     3431.11     3194.74     95.44 o 
   2   4  -5      783.68      764.62     47.06 o 
   3   4  -5     3124.61     2809.58    100.71 o 
   4   4  -5       30.81       30.44     15.31 o 
   5   4  -5      629.05      598.44     63.46 o 
   6   4  -5      299.16      365.38     31.93 o 
   7   4  -5     3697.80     3343.43    129.73 o 
   8   4  -5       32.94       57.63     25.03 o 
   9   4  -5       12.09       26.49     32.34 o 
  10   4  -5       50.51       52.35     22.17 o 
   0   5  -5     1272.83     1310.81     96.51 o 
   1   5  -5     3111.70     2887.89     90.95 o 
   2   5  -5      507.51      477.45     41.98 o 
   3   5  -5     1055.79      935.17     58.87 o 
   4   5  -5      180.49      195.10     27.75 o 
   5   5  -5     3992.52     3711.12     98.98 o 
   6   5  -5      313.87      313.60     29.31 o 
   7   5  -5       24.65       90.55     20.81 o 
   8   5  -5      512.40      415.45     46.19 o 
   9   5  -5     2252.21     1963.73    136.89 o 
  10   5  -5      181.63      140.38     47.04 o 
   1   6  -5      661.48      665.64     50.45 o 
   2   6  -5     1933.83     1800.23     81.62 o 
   3   6  -5     1469.62     1312.55     69.69 o 
   4   6  -5      471.45      428.46     40.37 o 
   5   6  -5      438.91      396.47     43.34 o 
   6   6  -5     1255.90     1252.79     57.77 o 
   7   6  -5     1498.11     1414.18     74.16 o 
   8   6  -5     1169.05     1001.27    108.55 o 
   9   6  -5      175.74      148.58     39.39 o 
  10   6  -5      404.32      375.31     62.74 o 
   0   7  -5     1529.17     1321.67    150.45 o 
   1   7  -5      181.60      156.86     25.86 o 
   2   7  -5      472.21      427.67     39.88 o 
   3   7  -5       32.27       46.74     16.56 o 
   4   7  -5     4613.10     4281.26    126.21 o 
   5   7  -5       38.04       33.07     14.46 o 
   6   7  -5      512.32      483.17     42.80 o 
   7   7  -5       31.81       19.50     18.42 o 
   8   7  -5      696.19      720.07     84.34 o 
   9   7  -5       45.38       53.02     20.75 o 
   1   8  -5     1254.28     1129.96     80.79 o 
   2   8  -5     2168.59     1908.97    104.96 o 
   3   8  -5     2884.06     2733.92    100.97 o 
   4   8  -5      542.50      545.53     45.78 o 
   5   8  -5      324.87      324.32     35.44 o 
   6   8  -5      944.19      915.30    112.38 o 
   7   8  -5     1828.46     1590.20    101.48 o 
   8   8  -5      639.79      654.07    104.46 o 
   9   8  -5      373.50      291.85     55.56 o 
   0   9  -5      694.47      606.41    105.22 o 
   1   9  -5     1966.10     1811.12    104.13 o 
   2   9  -5      170.08      137.47     29.77 o 
   3   9  -5     1135.87     1020.99     85.12 o 
   4   9  -5       19.17        4.27     11.12 o 
   5   9  -5     3210.50     3098.13    140.27 o 
   6   9  -5       66.06       43.97     19.28 o 
   7   9  -5       79.77       76.90     25.20 o 
   8   9  -5      429.23      438.92     55.44 o 
   9   9  -5     2648.88     2720.17    174.70 o 
   1  10  -5     1760.52     1637.65     99.80 o 
   2  10  -5      602.19      507.69     56.99 o 
   3  10  -5     1826.49     1713.01    103.50 o 
   4  10  -5       32.48       -8.10     18.40 o 
   5  10  -5      107.50       96.33     26.64 o 
   6  10  -5      461.74      499.54     57.36 o 
   7  10  -5     2390.62     2096.33    120.30 o 
   8  10  -5      117.66      108.87     28.80 o 
   0  11  -5     5200.12     4715.68    211.51 o 
   1  11  -5      197.52      165.81     33.03 o 
   2  11  -5      130.31      130.06     30.11 o 
   3  11  -5       58.38       83.26     26.12 o 
   4  11  -5     1993.83     1883.84    111.04 o 
   5  11  -5      158.71      131.03     30.00 o 
   6  11  -5     1632.72     1497.82    101.74 o 
   7  11  -5       22.93      -12.44     33.76 o 
   8  11  -5     1227.46     1114.39    122.60 o 
   1  12  -5      595.04      489.01     60.09 o 
   2  12  -5     2597.69     2441.41    127.08 o 
   3  12  -5      399.01      386.05     69.14 o 
   4  12  -5      226.11      234.23     40.04 o 
   5  12  -5      154.35      107.26     26.98 o 
   6  12  -5     2553.50     2529.54    133.38 o 
   7  12  -5      688.43      586.90     68.36 o 
   0  13  -5      123.35      126.39     37.59 o 
   1  13  -5     1834.18     1678.18    105.60 o 
   2  13  -5      155.20      158.06     34.08 o 
   3  13  -5      153.58      147.53     31.33 o 
   4  13  -5     2169.38     1901.20    114.35 o 
   5  13  -5     1303.27     1210.52     93.67 o 
   6  13  -5       36.83       73.00     25.45 o 
   7  13  -5       31.09       11.83     22.43 o 
   1  14  -5     1234.00     1240.05     92.34 o 
   2  14  -5      169.54      161.38     33.36 o 
   3  14  -5     1934.59     1772.89    111.65 o 
   4  14  -5        4.99      -14.92     15.50 o 
   5  14  -5      457.14      486.79     59.41 o 
   6  14  -5      201.59      260.11     44.93 o 
   0  15  -5     1395.72     1483.43    125.29 o 
   1  15  -5     1332.76     1178.66     92.03 o 
   2  15  -5      137.14      181.50     37.07 o 
   3  15  -5       69.51       39.20     16.53 o 
   4  15  -5     2784.45     2819.47    144.17 o 
   5  15  -5      771.23      677.94     71.28 o 
   1  16  -5       88.66       82.16     27.61 o 
   2  16  -5     1931.88     1806.71    121.13 o 
   3  16  -5      442.33      338.66     49.39 o 
   0  17  -5     3413.22     3295.81    271.12 o 
   1  17  -5      423.96      469.51     59.22 o 
   0   0  -4     9778.16     9273.54    315.77 o 
   2   0  -4      356.47      318.88     34.43 o 
   4   0  -4     6975.09     6273.24    149.74 o 
   6   0  -4      434.40      671.62    121.87 o 
   8   0  -4     3986.58     3845.87    153.02 o 
  10   0  -4     2739.24     2652.41    269.69 o 
  12   0  -4      980.22      884.24     85.59 o 
   1   1  -4     3631.69     3272.38     83.56 o 
   2   1  -4     4627.68     4108.02     84.07 o 
   3   1  -4     1354.44     1270.13     47.00 o 
   4   1  -4      900.12      865.40     39.33 o 
   5   1  -4      538.01      543.42     34.67 o 
   6   1  -4     2809.74     2625.20     84.15 o 
   7   1  -4     3686.53     3258.01     96.16 o 
   8   1  -4     2172.72     2051.52     90.10 o 
   9   1  -4      694.10      800.30    104.95 o 
  10   1  -4      568.90      723.10     81.58 o 
  11   1  -4     1373.21     1247.70     68.54 o 
  12   1  -4     1289.29     1182.16     69.17 o 
  13   1  -4     1001.06      873.52     73.88 o 
   0   2  -4     1759.82     1732.62    109.31 o 
   1   2  -4     5771.85     5203.27    106.03 o 
   2   2  -4      207.45      180.72     17.70 o 
   3   2  -4      988.45      941.12     40.95 o 
   4   2  -4      244.44      251.09     23.39 o 
   5   2  -4     7264.30     6595.31    118.77 o 
   6   2  -4      427.04      554.55     57.38 o 
   7   2  -4       49.83      279.61     34.35 o 
   8   2  -4      534.50      609.82     43.78 o 
   9   2  -4     4775.04     4436.87    119.98 o 
  10   2  -4      323.89      319.55     33.42 o 
  11   2  -4      565.58      604.01     48.17 o 
  12   2  -4       22.07       18.13     16.14 o 
  13   2  -4     2098.78     1955.98    111.51 o 
   1   3  -4      742.42      680.36     38.80 o 
   2   3  -4     2385.10     2217.78     69.78 o 
   3   3  -4     7035.23     6627.01    107.04 o 
   4   3  -4      146.72      164.37     25.34 o 
   5   3  -4     2672.15     2447.42     72.62 o 
   6   3  -4     1376.82     1317.26     54.21 o 
   7   3  -4     2254.54     2012.46     75.08 o 
   8   3  -4      529.01      698.16     77.15 o 
   9   3  -4      520.29      684.26    110.35 o 
  10   3  -4      196.41      244.35     28.81 o 
  11   3  -4     3826.42     3512.34    113.48 o 
  12   3  -4      171.36      134.62     28.40 o 
  13   3  -4      345.42      290.94     43.62 o 
   0   4  -4     9365.27     8676.19    178.42 o 
   1   4  -4      724.95      706.64     39.55 o 
   2   4  -4       83.66       78.13     14.21 o 
   3   4  -4       54.70       44.73     12.25 o 
   4   4  -4     4558.81     4202.73    105.93 o 
   5   4  -4      742.89      665.38     50.03 o 
   6   4  -4     1731.77     1633.14     68.57 o 
   7   4  -4       62.70       71.29     25.32 o 
   8   4  -4     3361.79     3307.80     97.98 o 
   9   4  -4      833.13      847.04     51.33 o 
  10   4  -4     1463.73     1372.77     68.00 o 
  11   4  -4      268.20      343.29     59.91 o 
  12   4  -4      832.49      709.00     65.18 o 
   1   5  -4      738.04      764.16     41.61 o 
   2   5  -4     9200.62     8741.98    190.10 o 
   3   5  -4     1506.98     1444.63     77.59 o 
   4   5  -4     1562.43     1471.02     62.38 o 
   5   5  -4      728.31      688.19     69.71 o 
   6   5  -4     4103.10     3993.06    108.41 o 
   7   5  -4      350.45      326.18     32.01 o 
   8   5  -4     1967.75     2075.03     92.65 o 
   9   5  -4      646.71      716.14     46.59 o 
  10   5  -4     1446.63     1390.77     67.48 o 
  11   5  -4     1230.72     1203.20     81.06 o 
  12   5  -4     2464.03     2215.16    153.68 o 
   0   6  -4     1429.07     1324.70     71.72 o 
   1   6  -4     2854.50     2597.76    105.33 o 
   2   6  -4       53.93       53.30     18.15 o 
   3   6  -4     2345.19     2191.70     97.80 o 
   4   6  -4     3125.84     2842.57     93.02 o 
   5   6  -4     5551.90     5086.59    117.24 o 
   6   6  -4      431.42      459.87     36.77 o 
   7   6  -4      114.89       67.41     18.32 o 
   8   6  -4      650.39      659.11     51.52 o 
   9   6  -4     1881.33     1827.83     89.76 o 
  10   6  -4      937.02      923.81     67.48 o 
  11   6  -4      137.83      185.66     52.12 o 
  12   6  -4      334.40      311.05     57.91 o 
   1   7  -4     5138.05     4757.59    144.56 o 
   2   7  -4      409.22      389.26     40.68 o 
   3   7  -4     3053.63     2766.82    112.20 o 
   4   7  -4       38.42       55.00     18.92 o 
   5   7  -4       20.79       40.05     13.19 o 
   6   7  -4      212.70      179.62     27.08 o 
   7   7  -4     7095.40     6729.06    140.28 o 
   8   7  -4       95.39      102.02     21.03 o 
   9   7  -4      799.56      652.48     52.74 o 
  10   7  -4      119.33       76.53     28.96 o 
  11   7  -4     1744.86     1773.40    235.21 o 
  12   7  -4      127.84      136.96     39.64 o 
   0   8  -4     5082.10     4795.77    180.27 o 
   1   8  -4     2922.08     2786.46     97.36 o 
   2   8  -4      543.67      593.52     52.47 o 
   3   8  -4      723.17      639.47     54.69 o 
   4   8  -4     3868.81     3580.21    130.63 o 
   5   8  -4     2747.52     2492.66    111.27 o 
   6   8  -4      683.89      597.94     39.60 o 
   7   8  -4      156.19      166.92     18.73 o 
   8   8  -4     1405.81     1304.13    108.45 o 
   9   8  -4     1837.50     1489.68    120.67 o 
  10   8  -4     1356.45     1341.58    126.56 o 
  11   8  -4       33.11        8.25     12.42 o 
  12   8  -4      439.73      388.74     66.56 o 
   1   9  -4       15.86       19.01     10.91 o 
   2   9  -4     6907.45     6409.83    184.65 o 
   3   9  -4     1377.49     1357.48     81.38 o 
   4   9  -4      684.13      595.07     54.92 o 
   5   9  -4      852.06      782.56     47.31 o 
   6   9  -4     4488.66     4306.25    109.79 o 
   7   9  -4      311.28      243.76     36.51 o 
   8   9  -4     2471.55     2421.75    120.87 o 
   9   9  -4      108.68      169.03     42.99 o 
  10   9  -4      946.73      836.61     94.92 o 
  11   9  -4      252.12      207.50     49.69 o 
   0  10  -4     3459.47     3154.84    153.16 o 
   1  10  -4     2150.10     1946.40     84.72 o 
   2  10  -4      363.09      294.67     38.45 o 
   3  10  -4      329.63      281.64     38.38 o 
   4  10  -4     2924.54     2686.20    117.89 o 
   5  10  -4      977.46      903.81     72.97 o 
   6  10  -4     2025.93     1802.69    100.31 o 
   7  10  -4       67.50       65.98     20.17 o 
   8  10  -4     1169.07     1187.81     85.81 o 
   9  10  -4     1484.42     1225.28    113.11 o 
  10  10  -4     1179.01     1224.51    116.09 o 
  11  10  -4      448.47      477.68     74.55 o 
   1  11  -4      971.36      923.84     59.34 o 
   2  11  -4      190.69      143.79     27.22 o 
   3  11  -4     6566.31     6101.56    178.62 o 
   4  11  -4      237.50      188.74     32.73 o 
   5  11  -4     1095.00      972.80     74.37 o 
   6  11  -4      385.60      303.20     42.52 o 
   7  11  -4     2456.00     2358.85    119.15 o 
   8  11  -4       50.13       52.01     19.41 o 
   9  11  -4      426.14      350.81    111.46 o 
  10  11  -4      198.63      137.16     39.52 o 
  11  11  -4     3729.96     3599.76    208.58 o 
   0  12  -4     1702.17     1529.38    110.32 o 
   1  12  -4     3740.88     3318.50    115.43 o 
   2  12  -4       12.88       13.61     14.34 o 
   3  12  -4     1468.80     1315.09     84.78 o 
   4  12  -4      556.81      432.92     49.35 o 
   5  12  -4     3523.10     3182.30    135.67 o 
   6  12  -4      668.30      698.09     64.11 o 
   7  12  -4      267.46      257.36     50.42 o 
   8  12  -4      517.42      450.88     54.98 o 
   9  12  -4     3537.07     3607.54    199.21 o 
  10  12  -4      313.28      235.07     56.41 o 
   1  13  -4     2110.58     1940.11     89.97 o 
   2  13  -4     3690.93     3519.03    163.09 o 
   3  13  -4      491.75      515.87     54.16 o 
   4  13  -4      518.85      504.45     53.70 o 
   5  13  -4      344.65      326.06     43.96 o 
   6  13  -4     1954.74     2004.80    111.41 o 
   7  13  -4     2706.11     2489.28    126.26 o 
   8  13  -4      660.88      646.82     66.14 o 
   9  13  -4      120.23      123.07     38.33 o 
  10  13  -4      786.93      820.53     99.05 o 
   0  14  -4     4168.66     3499.52    173.28 o 
   1  14  -4       50.97       71.80     17.04 o 
   2  14  -4      551.67      544.44     56.54 o 
   3  14  -4      302.97      262.09     39.85 o 
   4  14  -4     2652.96     2633.52    126.48 o 
   5  14  -4      415.90      420.13     50.53 o 
   6  14  -4     1608.72     1386.85     94.43 o 
   7  14  -4       69.11       40.22     15.76 o 
   8  14  -4     1439.64     1375.09     97.14 o 
   9  14  -4       88.47       74.66     31.74 o 
   1  15  -4     2099.92     2002.33     95.05 o 
   2  15  -4     1460.88     1393.23     91.84 o 
   3  15  -4     1358.05     1332.82     91.16 o 
   4  15  -4       81.24       79.01     20.66 o 
   5  15  -4      100.57       77.43     20.90 o 
   6  15  -4     1174.34     1164.29     87.61 o 
   7  15  -4     3762.34     3479.49    153.64 o 
   8  15  -4      611.16      548.69     61.69 o 
   9  15  -4      220.11      140.15     44.08 o 
   0  16  -4      123.82       96.92     33.40 o 
   1  16  -4     3111.68     2906.75    117.23 o 
   2  16  -4       60.52       53.38     17.26 o 
   3  16  -4     1152.31     1101.78     82.76 o 
   4  16  -4      136.81      159.06     33.29 o 
   5  16  -4     2965.23     2923.57    138.85 o 
   6  16  -4       30.74        9.27     14.16 o 
   7  16  -4      338.36      321.16     50.45 o 
   8  16  -4       50.68       14.93     13.91 o 
   1  17  -4      342.09      368.82     41.94 o 
   2  17  -4     1474.38     1423.36     96.00 o 
   3  17  -4     3669.20     3459.62    150.58 o 
   4  17  -4      334.06      282.99     42.79 o 
   5  17  -4      488.32      416.08     53.00 o 
   6  17  -4      590.81      605.85     65.11 o 
   7  17  -4      708.50      721.94     72.30 o 
   0  18  -4     2585.91     2459.02    156.50 o 
   1  18  -4      155.81      158.47     32.60 o 
   2  18  -4       20.62       14.76     11.19 o 
   3  18  -4      175.77      154.15     33.12 o 
   4  18  -4     2752.30     2602.88    133.76 o 
   5  18  -4       41.97       26.90     13.01 o 
   6  18  -4     1693.81     1595.92    108.80 o 
   1  19  -4      304.57      333.05     68.32 o 
   2  19  -4     2112.77     2159.09    121.80 o 
   3  19  -4     1203.55     1127.70     88.23 o 
   4  19  -4      284.88      268.91     44.31 o 
   5  19  -4      502.86      509.82     61.02 o 
   0  20  -4      586.79      476.37    106.78 o 
   1  20  -4     1455.08     1438.98    100.35 o 
   2  20  -4      117.67      110.19     27.01 o 
   3  20  -4      475.02      449.84     57.13 o 
   1   0  -3     8521.40     8177.74    234.56 o 
   3   0  -3     8078.98     8097.76    237.21 o 
   5   0  -3      475.55      436.74     44.01 o 
   7   0  -3    13633.06    12253.14    341.17 o 
   9   0  -3      452.80      930.01     76.10 o 
  11   0  -3     3215.80     3013.16    144.83 o 
  13   0  -3     2028.78     2085.72    271.25 o 
   0   1  -3     4811.88     4585.14    182.83 o 
   1   1  -3     4061.73     3650.96    110.90 o 
   2   1  -3      311.87      295.37     32.14 o 
   3   1  -3     2450.18     2337.65     90.75 o 
   4   1  -3     3851.76     3350.26    109.68 o 
   5   1  -3     6360.91     6169.56    178.89 o 
   6   1  -3     1184.51     1154.85     70.13 o 
   7   1  -3      139.01      159.07     38.77 o 
   8   1  -3     2205.88     2185.59    142.74 o 
   9   1  -3     4102.92     3928.99    106.04 o 
  10   1  -3     2256.24     2205.90     83.69 o 
  11   1  -3      109.96      218.06     54.92 o 
  12   1  -3      218.82      187.93     38.33 o 
  13   1  -3     2529.30     2387.28     99.04 o 
  14   1  -3     1182.80     1098.76     70.01 o 
   1   2  -3      422.18      358.10     34.87 o 
   2   2  -3    17747.21    16681.11    270.62 o 
   3   2  -3     4770.79     4463.01    101.95 o 
   4   2  -3     2588.48     2527.60     80.02 o 
   5   2  -3      553.49      538.38     34.29 o 
   6   2  -3     6787.81     6280.60    136.43 o 
   7   2  -3      277.50      312.46     31.83 o 
   8   2  -3     4405.73     4441.95    153.62 o 
   9   2  -3      672.67      742.04    138.38 o 
  10   2  -3     1773.05     1974.95     78.84 o 
  11   2  -3      912.60      864.75     54.54 o 
  12   2  -3     2951.10     2803.85    102.33 o 
  13   2  -3      268.14      374.06     70.09 o 
  14   2  -3      112.30      133.44     32.32 o 
   0   3  -3    16573.58     3593.53   7718.67 o 
   1   3  -3     3085.98     2821.24    103.44 o 
   2   3  -3     1375.98     1368.96     55.61 o 
   3   3  -3     1132.13     1169.22     51.26 o 
   4   3  -3     4273.58     3873.06     76.95 o 
   5   3  -3     4167.63     3907.16     73.88 o 
   6   3  -3     2574.60     2367.45     78.15 o 
   7   3  -3      112.72      115.23     26.17 o 
   8   3  -3     5185.94     5331.97    136.55 o 
   9   3  -3      660.77      817.43     54.52 o 
  10   3  -3     3576.48     3375.46    102.29 o 
  11   3  -3       80.19      288.59     46.52 o 
  12   3  -3      377.61      473.65     64.36 o 
  13   3  -3      508.21      477.39     43.67 o 
  14   3  -3     2452.83     2114.94    118.88 o 
   1   4  -3      729.50      627.61     41.48 o 
   2   4  -3     1863.88     1773.04     61.34 o 
   3   4  -3    12294.00    11315.48    170.75 o 
   4   4  -3       35.18       33.13      7.07 o 
   5   4  -3     2961.13     2780.16     61.60 o 
   6   4  -3     1809.77     1672.86     49.81 o 
   7   4  -3     3443.71     3392.45    105.43 o 
   8   4  -3      672.55      714.97     74.52 o 
   9   4  -3      281.15      300.16     26.61 o 
  10   4  -3      411.09      552.80     74.42 o 
  11   4  -3     9418.38     8584.42    167.82 o 
  12   4  -3      495.93      575.21     45.28 o 
  13   4  -3      210.67      196.60     36.43 o 
  14   4  -3       29.88       37.28     46.52 o 
   0   5  -3      983.74      476.69    377.82 o 
   1   5  -3     8793.27     8326.25    150.51 o 
   2   5  -3      237.53      269.23     27.34 o 
   3   5  -3     3201.74     3011.42     65.86 o 
   4   5  -3      760.52      697.01     29.44 o 
   5   5  -3     8388.83     7923.17    102.43 o 
   6   5  -3      241.20      201.96     17.39 o 
   7   5  -3      591.18      589.89     30.25 o 
   8   5  -3      587.56      566.67     34.27 o 
   9   5  -3     6647.53     6440.19    163.54 o 
  10   5  -3      442.77      499.34     48.41 o 
  11   5  -3      642.80     1151.03     91.85 o 
  12   5  -3       81.96       81.91     23.78 o 
  13   5  -3     1707.14     1706.09    101.92 o 
  14   5  -3      421.19      406.89     51.58 o 
   1   6  -3     3543.41     3335.52    140.62 o 
   2   6  -3     9147.86     8745.77    153.97 o 
   3   6  -3     1675.12     1630.14     47.31 o 
   4   6  -3     1133.70     1096.66     36.25 o 
   5   6  -3      314.34      316.72     18.72 o 
   6   6  -3     5690.01     5257.34     89.79 o 
   7   6  -3     5341.84     5006.88     81.25 o 
   8   6  -3     4757.50     4329.68     81.43 o 
   9   6  -3      221.20      229.22     37.14 o 
  10   6  -3     1059.99     1054.04     69.36 o 
  11   6  -3      959.63     1004.33     71.60 o 
  12   6  -3     1636.83     1504.78     92.31 o 
  13   6  -3      593.52      617.55     62.15 o 
  14   6  -3      136.49      149.58     42.50 o 
   1   7  -3      408.52      364.47     43.97 o 
   2   7  -3      116.09      112.85     16.77 o 
   3   7  -3      145.47      166.90     19.43 o 
   4   7  -3    11186.96    10524.84    126.00 o 
   5   7  -3      369.26      368.26     19.52 o 
   6   7  -3     5156.12     4803.19     72.01 o 
   7   7  -3      618.05      609.27     27.89 o 
   8   7  -3     2414.05     2269.17     68.85 o 
   9   7  -3      124.31      121.16     16.98 o 
  10   7  -3     2359.81     2195.45     75.09 o 
  11   7  -3      108.81      139.18     27.79 o 
  12   7  -3     1245.04     1281.86     84.53 o 
  13   7  -3        4.40       -6.29     12.47 o 
  14   7  -3     3754.60     3512.61    201.98 o 
   1   8  -3     5303.89     5013.45    117.02 o 
   2   8  -3     6083.93     5868.79    123.23 o 
   3   8  -3     1313.49     1220.76     56.08 o 
   4   8  -3      734.58      709.91     30.92 o 
   5   8  -3      358.30      311.93     17.29 o 
   6   8  -3     2552.36     2425.21     49.44 o 
   7   8  -3     5112.93     4928.99     83.71 o 
   8   8  -3      599.53      601.36     41.47 o 
   9   8  -3     1162.91      983.19     44.77 o 
  10   8  -3     2089.98     1955.22     92.96 o 
  11   8  -3     1354.71     1291.64     80.10 o 
  12   8  -3     1955.85     1818.99    137.75 o 
  13   8  -3     1095.20     1108.95    111.48 o 
   0   9  -3       20.48       27.09     13.38 o 
   1   9  -3     6133.37     5757.05    127.39 o 
   2   9  -3      213.96      224.09     25.29 o 
   3   9  -3     2350.67     2218.10     77.21 o 
   4   9  -3      784.96      752.38     37.95 o 
   5   9  -3    10671.02    10158.07    155.02 o 
   6   9  -3     2258.42     2134.97     43.52 o 
   7   9  -3       77.62       77.14      9.35 o 
   8   9  -3      110.67      102.60     12.46 o 
   9   9  -3     4589.56     4503.36    128.16 o 
  10   9  -3       27.40       43.20     13.78 o 
  11   9  -3      386.78      399.42     63.95 o 
  12   9  -3       53.43       45.70     24.81 o 
  13   9  -3     2864.87     2566.12    172.21 o 
   1  10  -3     1584.51     1519.99     67.22 o 
   2  10  -3     4368.57     4172.29    128.64 o 
   3  10  -3     7938.48     7191.53    170.19 o 
   4  10  -3     2366.24     2197.41     65.47 o 
   5  10  -3     3732.34     3403.56     83.26 o 
   6  10  -3      723.46      658.33     24.54 o 
   7  10  -3     2968.45     2895.06     80.53 o 
   8  10  -3     2084.49     2036.33     74.51 o 
   9  10  -3     1139.15     1044.00     59.52 o 
  10  10  -3      170.63      116.12     34.81 o 
  11  10  -3     3854.66     4015.23    204.62 o 
  12  10  -3     1102.84      997.90    105.27 o 
  13  10  -3       24.01       39.53     23.32 o 
   0  11  -3     9765.42     9277.13    238.70 o 
   1  11  -3      631.11      628.86     44.20 o 
   2  11  -3      236.61      219.03     30.35 o 
   3  11  -3      710.54      692.62     54.07 o 
   4  11  -3     5553.43     5064.22    112.91 o 
   5  11  -3      877.19      860.05     48.78 o 
   6  11  -3      789.73      741.84     48.23 o 
   7  11  -3      128.62      148.31     27.98 o 
   8  11  -3     5733.92     5554.42    172.23 o 
   9  11  -3      618.66      555.98     71.37 o 
  10  11  -3     2912.82     2841.98    169.40 o 
  11  11  -3       59.03       29.91     26.86 o 
  12  11  -3      160.48      101.97     33.51 o 
   1  12  -3      125.81      129.65     21.84 o 
   2  12  -3     7081.14     6734.38    147.62 o 
   3  12  -3     1360.06     1371.82     77.98 o 
   4  12  -3     1918.60     1773.61     66.66 o 
   5  12  -3     2078.36     1915.07     73.65 o 
   6  12  -3     3271.53     2918.67    103.74 o 
   7  12  -3      340.60      315.98     40.29 o 
   8  12  -3     3281.98     3095.04    130.77 o 
   9  12  -3      327.91      284.28     52.82 o 
  10  12  -3      952.14      899.11     95.76 o 
  11  12  -3     1398.32     1518.02    129.71 o 
  12  12  -3     2527.38     2702.42    176.52 o 
   0  13  -3     3876.27     3531.46    155.09 o 
   1  13  -3     6297.40     5862.58    140.88 o 
   2  13  -3      208.01      188.98     25.64 o 
   3  13  -3      426.48      419.17     50.92 o 
   4  13  -3     1167.12     1148.91     73.68 o 
   5  13  -3     3346.67     3185.70     94.25 o 
   6  13  -3      122.56      102.92     23.28 o 
   7  13  -3       81.75       84.05     22.86 o 
   8  13  -3     1004.90      840.20     69.63 o 
   9  13  -3     4220.27     4224.21    206.10 o 
  10  13  -3      450.11      472.42     51.58 o 
  11  13  -3      448.22      390.74     67.12 o 
  12  13  -3       36.64       27.71     19.97 o 
   1  14  -3     5262.48     5154.50    134.61 o 
   2  14  -3      786.40      753.49     51.66 o 
   3  14  -3     4723.86     4459.05    145.94 o 
   4  14  -3      333.95      335.09     40.63 o 
   5  14  -3      824.03      783.26     62.69 o 
   6  14  -3      173.87      151.89     30.11 o 
   7  14  -3     6253.63     5994.17    182.58 o 
   8  14  -3      318.92      267.15     39.92 o 
   9  14  -3      162.19      165.68     43.50 o 
  10  14  -3       26.77        6.43      8.07 o 
  11  14  -3     1697.83     1878.65    169.15 o 
   0  15  -3     2453.82     2318.74    130.24 o 
   1  15  -3     1058.45     1061.70     62.81 o 
   2  15  -3       19.96        2.38     13.08 o 
   3  15  -3      545.59      551.84     52.75 o 
   4  15  -3     4325.09     4147.73    163.83 o 
   5  15  -3     1922.59     1843.14     98.75 o 
   6  15  -3     1614.98     1630.85     94.77 o 
   7  15  -3      225.82      188.82     33.68 o 
   8  15  -3      846.11      854.14     71.66 o 
   9  15  -3     2111.23     2064.81    147.61 o 
  10  15  -3     1135.69     1020.07     85.90 o 
  11  15  -3      194.82      237.77     54.09 o 
   1  16  -3      434.00      363.93     37.46 o 
   2  16  -3     6416.31     6252.07    179.34 o 
   3  16  -3      720.66      734.91     62.34 o 
   4  16  -3      885.73      794.04     65.33 o 
   5  16  -3      470.76      399.67     58.09 o 
   6  16  -3     3255.08     3076.40    132.40 o 
   7  16  -3      279.83      257.69     38.98 o 
   8  16  -3     2477.18     2469.64    122.61 o 
   9  16  -3      356.53      373.97     63.08 o 
  10  16  -3      865.72      844.82     72.45 o 
   0  17  -3     3858.95     3844.63    267.00 o 
   1  17  -3     1462.87     1444.33     75.87 o 
   2  17  -3       49.53       32.31     15.96 o 
   3  17  -3      675.66      577.73     55.99 o 
   4  17  -3     2372.00     2315.41    113.51 o 
   5  17  -3     2137.66     1926.53    105.42 o 
   6  17  -3     1192.55     1127.19     80.95 o 
   7  17  -3       10.73       29.94     13.25 o 
   8  17  -3     1514.59     1576.04     99.48 o 
   9  17  -3     1279.92     1227.02     88.77 o 
   1  18  -3      822.52      817.67     58.55 o 
   2  18  -3      409.36      329.43     43.14 o 
   3  18  -3     5140.46     5083.63    170.16 o 
   4  18  -3      102.51       88.87     24.19 o 
   5  18  -3     1232.08     1142.41     82.50 o 
   6  18  -3      129.24      127.28     29.74 o 
   7  18  -3     2029.77     2064.52    113.37 o 
   8  18  -3      119.37      102.84     26.60 o 
   9  18  -3      393.80      359.73     48.30 o 
   0  19  -3     1299.11     1385.91    108.88 o 
   1  19  -3     2310.87     2191.79     97.29 o 
   2  19  -3      144.25      136.71     28.12 o 
   3  19  -3      908.82      819.53     69.90 o 
   4  19  -3      984.26     1031.50     79.39 o 
   5  19  -3     2932.53     2839.50    132.17 o 
   6  19  -3      659.58      720.15     67.31 o 
   7  19  -3       13.29        6.79     14.15 o 
   8  19  -3       61.42       99.28     28.83 o 
   1  20  -3      728.17      658.61     54.65 o 
   2  20  -3     3000.47     2946.98    133.15 o 
   3  20  -3      354.58      343.80     45.54 o 
   4  20  -3      494.40      501.48     55.09 o 
   5  20  -3      316.82      270.45     40.99 o 
   6  20  -3     1891.10     1803.31    139.12 o 
   7  20  -3      879.82      853.72     74.84 o 
   0  21  -3     4134.27     3959.99    302.08 o 
   1  21  -3      170.00      171.93     28.95 o 
   2  21  -3      116.74      106.38     26.25 o 
   3  21  -3      121.02      105.36     38.01 o 
   4  21  -3     3082.86     3133.37    141.55 o 
   5  21  -3      208.57      202.65     35.51 o 
   6  21  -3     1202.57     1098.88     84.48 o 
   1  22  -3     1817.17     1884.89     94.97 o 
   2  22  -3      670.97      587.72     60.78 o 
   3  22  -3     1114.16     1106.77     85.03 o 
   4  22  -3       40.50       27.10     14.54 o 
   0  23  -3      243.78      240.31     49.34 o 
   1  23  -3     1393.61     1303.48     93.04 o 
   0   0  -2    15275.06    14306.19    186.46 o 
   2   0  -2     8577.50     8749.39    241.79 o 
   4   0  -2    17762.86    16524.79    214.19 o 
   6   0  -2      618.34      644.57     40.14 o 
   8   0  -2     6791.71     6847.28    257.26 o 
  10   0  -2    13830.73    12930.56    277.52 o 
  12   0  -2     1580.57     2040.68    123.33 o 
  14   0  -2     2726.64     2689.96    151.24 o 
   1   1  -2     4362.88     4103.78     70.27 o 
   2   1  -2    18119.86    17635.23    146.15 o 
   3   1  -2     5738.03     5312.04     73.45 o 
   4   1  -2     4450.50     4666.97     92.35 o 
   5   1  -2     3848.23     3958.52    140.49 o 
   6   1  -2     5689.10     5567.19    135.69 o 
   7   1  -2     4419.88     4492.65    108.09 o 
   8   1  -2     5746.28     5633.44    164.87 o 
   9   1  -2     1208.37     1237.30    125.95 o 
  10   1  -2      784.86     1172.88    224.22 o 
  11   1  -2     3003.21     2942.43     98.50 o 
  12   1  -2     2664.47     2665.02    101.98 o 
  13   1  -2      493.26      675.56    110.99 o 
  14   1  -2      292.28      524.36     68.09 o 
  15   1  -2      672.11      696.30     65.17 o 
   0   2  -2      637.09      631.72     40.60 o 
   1   2  -2    13809.11    12973.54    122.36 o 
   2   2  -2      854.71      843.35     28.42 o 
   3   2  -2     4224.05     4096.31     60.26 o 
   4   2  -2      179.34      191.01     14.26 o 
   5   2  -2    14415.28    13392.04    129.61 o 
   6   2  -2      997.75      955.41     37.25 o 
   7   2  -2      242.89      242.25     19.54 o 
   8   2  -2      828.60      788.23     87.69 o 
   9   2  -2     8797.44     8145.40    204.09 o 
  10   2  -2       41.25       45.46     19.78 o 
  11   2  -2      255.56      602.94    102.19 o 
  12   2  -2       24.32      215.26     76.27 o 
  13   2  -2     3513.50     3526.81    117.61 o 
  14   2  -2      771.61      754.93     56.44 o 
  15   2  -2     1074.88     1109.92     71.27 o 
   1   3  -2    16605.68    15790.53    145.53 o 
   2   3  -2     4492.58     4102.65     76.92 o 
   3   3  -2     7989.70     7416.61     85.07 o 
   4   3  -2     1466.75     1462.37     42.54 o 
   5   3  -2     1129.83     1120.76     35.08 o 
   6   3  -2     1892.68     1919.32     58.33 o 
   7   3  -2    11487.20    11124.33    146.62 o 
   8   3  -2     2442.20     2310.54     72.22 o 
   9   3  -2     1276.04     1352.92     46.04 o 
  10   3  -2      878.05      928.39    111.96 o 
  11   3  -2     4364.32     4267.38    142.15 o 
  12   3  -2     1461.14     1295.69     67.79 o 
  13   3  -2     1592.18     1828.06    111.50 o 
  14   3  -2      174.76      367.01     51.57 o 
  15   3  -2     2251.28     2276.53    122.34 o 
   0   4  -2    26586.13    25165.15    339.03 o 
   1   4  -2     3039.67     3010.89    111.37 o 
   2   4  -2      185.53      179.16     14.46 o 
   3   4  -2      329.63      265.26     15.71 o 
   4   4  -2    10301.19     9992.30    157.30 o 
   5   4  -2     1685.72     1752.22     42.47 o 
   6   4  -2     6992.38     7007.11    162.22 o 
   7   4  -2      141.82      133.93     15.18 o 
   8   4  -2     5228.77     4874.76    102.95 o 
   9   4  -2     2899.36     2887.18     85.41 o 
  10   4  -2     3402.76     3306.55     95.53 o 
  11   4  -2      309.98      519.01     51.45 o 
  12   4  -2      247.61      404.30     39.09 o 
  13   4  -2      541.84      650.32     49.07 o 
  14   4  -2     4436.58     4301.14    162.97 o 
  15   4  -2      180.49      284.20     42.84 o 
   1   5  -2     2643.26     2558.28    100.41 o 
   2   5  -2    13079.07    12053.00    201.83 o 
   3   5  -2      238.09      227.11     19.36 o 
   4   5  -2     4650.44     4476.94     78.95 o 
   5   5  -2     2172.75     2170.29     41.43 o 
   6   5  -2     7502.71     7097.44     78.48 o 
   7   5  -2     1436.44     1343.36     45.13 o 
   8   5  -2     7092.54     6827.29    119.13 o 
   9   5  -2      434.72      438.69     26.40 o 
  10   5  -2     1536.24     1641.57     57.58 o 
  11   5  -2     1177.57     1089.08     72.68 o 
  12   5  -2     5418.63     5231.52    166.41 o 
  13   5  -2      523.64      527.18     44.40 o 
  14   5  -2      105.87      355.73     60.20 o 
  15   5  -2      250.70      258.95     42.54 o 
   1   6  -2     4292.85     4026.03    171.67 o 
   2   6  -2     1635.03     1523.09     41.67 o 
   3   6  -2     8719.99     8540.43     78.71 o 
   4   6  -2    10956.97    10649.94    160.66 o 
   5   6  -2    16786.77    15719.64    223.22 o 
   6   6  -2       37.52       46.96      8.57 o 
   7   6  -2      519.60      478.80     27.98 o 
   8   6  -2      907.91      880.99     41.96 o 
   9   6  -2     4419.02     4174.01     97.00 o 
  10   6  -2     2062.92     2108.93     59.29 o 
  11   6  -2       47.41       55.07     26.07 o 
  12   6  -2      745.74      784.84    107.55 o 
  13   6  -2     2834.64     2722.93    126.11 o 
  14   6  -2      339.78      309.63     43.75 o 
  15   6  -2     1078.53     1042.05     84.32 o 
   1   7  -2     7255.09     7088.77    270.69 o 
   2   7  -2     1290.87     1330.75     69.04 o 
   3   7  -2    15360.35    14478.14    101.98 o 
   4   7  -2     1115.17     1121.76     27.98 o 
   5   7  -2     4083.19     3790.76     86.27 o 
   6   7  -2      252.78      248.45     14.86 o 
   7   7  -2     9413.54     9048.83    119.34 o 
   8   7  -2      128.08      132.46     15.77 o 
   9   7  -2      734.94      731.16     33.81 o 
  10   7  -2       36.05       44.09      9.73 o 
  11   7  -2     7591.82     7464.84    148.09 o 
  12   7  -2       21.57       46.31     17.19 o 
  13   7  -2      824.56      789.61     72.15 o 
  14   7  -2       61.40       57.72     32.87 o 
  15   7  -2     2299.90     2316.38    125.06 o 
   0   8  -2     3359.38     3207.47    110.58 o 
   1   8  -2     5330.56     5236.50    113.94 o 
   2   8  -2     3372.68     3270.58     72.58 o 
   3   8  -2     1364.39     1291.55     61.63 o 
   4   8  -2     5538.68     5087.78     97.98 o 
   5   8  -2     7006.02     6686.02     83.29 o 
   6   8  -2     1814.57     1702.03     50.47 o 
   7   8  -2      128.96      118.46     13.67 o 
   8   8  -2      538.23      509.52     32.40 o 
   9   8  -2     4331.47     4048.26     85.05 o 
  10   8  -2     5826.91     5546.78    107.55 o 
  11   8  -2      357.42      357.39     24.99 o 
  12   8  -2      827.43      831.19     66.79 o 
  13   8  -2     2377.83     2319.96    152.23 o 
  14   8  -2     1266.94     1252.51     88.78 o 
   1   9  -2      467.15      494.30     31.66 o 
   2   9  -2    17771.98    17098.67    258.72 o 
   3   9  -2     1561.04     1574.65     49.95 o 
   4   9  -2     2258.58     2220.69     74.18 o 
   5   9  -2      148.64      139.44     11.87 o 
   6   9  -2     7701.26     7514.03    102.28 o 
   7   9  -2      794.31      796.40     37.13 o 
   8   9  -2     4198.07     4216.57    117.93 o 
   9   9  -2      315.55      286.94     15.04 o 
  10   9  -2     1996.46     1905.46     81.21 o 
  11   9  -2      131.72      140.78     26.36 o 
  12   9  -2     3609.53     3568.76    138.02 o 
  13   9  -2      280.63      334.48     44.35 o 
  14   9  -2       92.50      128.13     37.57 o 
   0  10  -2    12605.69    12297.78    229.35 o 
   1  10  -2     6388.65     6434.17    117.08 o 
   2  10  -2       44.57       57.43      8.10 o 
   3  10  -2     1071.13     1039.76     38.22 o 
   4  10  -2     9185.83     9145.54    137.27 o 
   5  10  -2     1522.82     1468.75     58.42 o 
   6  10  -2     5781.45     5788.93     91.45 o 
   7  10  -2     1714.97     1788.60     54.57 o 
   8  10  -2     3632.94     3621.88    106.49 o 
   9  10  -2     3080.46     3146.89    108.07 o 
  10  10  -2     1948.83     1900.66     90.05 o 
  11  10  -2      194.78      176.22     29.47 o 
  12  10  -2      360.29      446.75     55.94 o 
  13  10  -2      381.09      424.87     65.72 o 
  14  10  -2     2586.53     2368.53    198.48 o 
   1  11  -2     5646.35     5500.71    112.67 o 
   2  11  -2     2066.82     2123.56     46.73 o 
   3  11  -2     5405.91     5243.18     87.43 o 
   4  11  -2       79.29       86.28     14.41 o 
   5  11  -2      366.10      357.62     29.26 o 
   6  11  -2     1271.82     1239.07     27.77 o 
   7  11  -2    12194.31    12096.69    143.61 o 
   8  11  -2      436.95      494.00     38.26 o 
   9  11  -2      104.97       94.87     26.98 o 
  10  11  -2      752.37      773.37     47.06 o 
  11  11  -2     3640.54     3758.19    134.61 o 
  12  11  -2      423.90      360.46     61.31 o 
  13  11  -2     1139.66     1145.76    110.28 o 
  14  11  -2       65.97       38.21     20.19 o 
   0  12  -2     2525.84     2389.16    110.45 o 
   1  12  -2     7202.59     7165.77    135.47 o 
   2  12  -2      184.41      175.87     17.25 o 
   3  12  -2     2005.02     1945.47     59.11 o 
   4  12  -2      134.16      140.21     18.06 o 
   5  12  -2     4393.40     4258.17    103.13 o 
   6  12  -2     1189.26     1212.19     57.95 o 
   7  12  -2      810.41      821.33     26.84 o 
   8  12  -2     1528.64     1550.83     64.42 o 
   9  12  -2     5780.42     5888.05    122.31 o 
  10  12  -2      623.89      649.48     43.08 o 
  11  12  -2      290.25      280.72     37.97 o 
  12  12  -2       88.98       40.30     21.71 o 
  13  12  -2     1835.35     1848.80    141.15 o 
   1  13  -2      649.79      607.45     40.60 o 
   2  13  -2    11958.07    11063.82    230.62 o 
   3  13  -2     3278.66     3149.48     74.98 o 
   4  13  -2     2437.44     2482.38     74.15 o 
   5  13  -2      450.53      417.50     32.56 o 
   6  13  -2     4484.07     4469.03    112.64 o 
   7  13  -2     1880.08     1799.22     74.40 o 
   8  13  -2     2385.32     2404.58     73.50 o 
   9  13  -2      336.32      313.16     39.63 o 
  10  13  -2     1502.40     1517.92     87.82 o 
  11  13  -2     2010.64     2175.66    127.74 o 
  12  13  -2     2710.01     2723.27    168.08 o 
  13  13  -2      173.04      182.06     44.43 o 
   0  14  -2     8024.65     7784.48    251.33 o 
   1  14  -2       91.21      131.63     19.94 o 
   2  14  -2     1470.13     1381.27     62.93 o 
   3  14  -2      133.71      125.76     15.23 o 
   4  14  -2    12109.04    11968.54    163.35 o 
   5  14  -2      823.82      780.75     45.16 o 
   6  14  -2     1725.76     1764.10     71.48 o 
   7  14  -2      176.02      174.43     23.67 o 
   8  14  -2     1668.02     1699.23     91.73 o 
   9  14  -2      177.20      191.65     31.90 o 
  10  14  -2     4752.75     4841.95    161.82 o 
  11  14  -2       52.01       39.69     18.37 o 
  12  14  -2     1533.04     1467.82    125.46 o 
   1  15  -2     1741.42     1666.56     70.45 o 
   2  15  -2     4689.81     4472.15    115.45 o 
   3  15  -2     4538.89     4491.58     86.92 o 
   4  15  -2      146.73      179.44     20.72 o 
   5  15  -2      840.67      870.29     51.13 o 
   6  15  -2     3526.85     3424.25    101.00 o 
   7  15  -2     2958.36     2958.06    118.52 o 
   8  15  -2      730.11      748.65     52.18 o 
   9  15  -2      400.09      406.95     46.53 o 
  10  15  -2      628.81      681.88     61.72 o 
  11  15  -2     2342.12     2392.12    118.25 o 
  12  15  -2      661.39      636.87     89.47 o 
   0  16  -2      290.93      249.00     39.28 o 
   1  16  -2     3684.54     3596.18    105.68 o 
   2  16  -2       17.83       21.76     13.08 o 
   3  16  -2     1767.09     1628.15     72.94 o 
   4  16  -2      659.11      625.49     37.52 o 
   5  16  -2     5399.45     5228.07    154.82 o 
   6  16  -2       21.56       10.98     13.19 o 
   7  16  -2      199.28      176.19     29.46 o 
   8  16  -2      401.33      381.38     38.00 o 
   9  16  -2     5599.50     5510.46    175.60 o 
  10  16  -2       12.21       14.63     11.46 o 
  11  16  -2      511.42      422.47     50.33 o 
   1  17  -2     3241.53     3298.54    103.63 o 
   2  17  -2     2884.02     2770.05     95.38 o 
   3  17  -2     2556.78     2510.17    105.84 o 
   4  17  -2      571.55      525.46     49.32 o 
   5  17  -2       50.71       41.07     13.49 o 
   6  17  -2     1672.60     1678.66     90.70 o 
   7  17  -2     5345.16     5417.75    141.86 o 
   8  17  -2     1412.83     1460.86     74.48 o 
   9  17  -2       62.34       27.29     40.09 o 
  10  17  -2      465.21      475.39     53.14 o 
  11  17  -2     1136.45     1196.46     87.27 o 
   0  18  -2    11428.98    11171.68    276.16 o 
   1  18  -2      262.74      226.01     27.96 o 
   2  18  -2      133.68      157.23     23.29 o 
   3  18  -2      284.56      258.83     34.96 o 
   4  18  -2     4799.76     4876.56    152.23 o 
   5  18  -2      373.60      346.57     41.19 o 
   6  18  -2     3029.13     2965.16    122.85 o 
   7  18  -2       56.05       41.40     11.05 o 
   8  18  -2     2245.16     2276.12     94.34 o 
   9  18  -2      148.16      127.10     28.53 o 
  10  18  -2     1136.35     1096.57     83.26 o 
   1  19  -2      981.09      890.67     56.46 o 
   2  19  -2     4504.36     4307.40    144.57 o 
   3  19  -2      457.59      442.11     48.61 o 
   4  19  -2      392.28      405.03     45.14 o 
   5  19  -2      216.92      151.74     27.51 o 
   6  19  -2     2855.25     2746.24    118.82 o 
   7  19  -2     1369.78     1359.98     73.51 o 
   8  19  -2      867.97      928.15     75.01 o 
   9  19  -2      137.40       89.54     27.27 o 
  10  19  -2     1180.96     1193.99     88.88 o 
   0  20  -2      365.75      304.08     47.57 o 
   1  20  -2     2708.44     2686.72    100.06 o 
   2  20  -2      371.07      349.28     42.19 o 
   3  20  -2      817.02      782.41     65.20 o 
   4  20  -2     1867.36     1769.58     95.32 o 
   5  20  -2     3743.66     3649.40    138.95 o 
   6  20  -2      100.67      100.11     19.47 o 
   7  20  -2        0.16        2.92     17.06 o 
   8  20  -2      173.97      182.53     33.90 o 
   9  20  -2     2840.60     2848.28    137.30 o 
   1  21  -2     1168.61     1114.12     65.64 o 
   2  21  -2      765.95      653.86     58.26 o 
   3  21  -2     3639.00     3516.24    148.40 o 
   4  21  -2      250.09      272.65     38.18 o 
   5  21  -2      794.38      758.58     55.89 o 
   6  21  -2      221.64      193.80     42.45 o 
   7  21  -2     2913.49     2970.59    137.92 o 
   8  21  -2      294.26      315.67     57.70 o 
   0  22  -2     2184.84     1948.53    124.67 o 
   1  22  -2      559.23      488.74     44.46 o 
   2  22  -2      402.01      432.09     48.70 o 
   3  22  -2      695.34      677.05     61.01 o 
   4  22  -2     4381.50     4202.34    152.32 o 
   5  22  -2     1457.29     1479.71     96.46 o 
   6  22  -2      468.12      476.51     55.37 o 
   7  22  -2        7.86       21.30     17.86 o 
   1  23  -2      127.73      109.70     21.38 o 
   2  23  -2     4307.55     4370.92    157.04 o 
   3  23  -2      144.26      172.62     31.58 o 
   4  23  -2      549.44      504.58     72.66 o 
   5  23  -2      255.45      235.29     39.49 o 
   0  24  -2     3398.40     3197.87    165.99 o 
   1  24  -2      954.49      889.67     71.82 o 
   2  24  -2       96.37       64.79     19.31 o 
   3  24  -2       96.40       78.93     23.18 o 
   1   0  -1    10947.92    11347.48    130.04 o 
   3   0  -1    30674.21    30483.42    511.10 o 
   5   0  -1     1988.44     2031.96     75.90 o 
   7   0  -1    13783.07    13804.65    426.54 o 
   9   0  -1       32.14       29.67     17.12 o 
  11   0  -1    16585.17    16779.62    454.96 o 
  13   0  -1     1453.52     1447.77    148.98 o 
  15   0  -1     2423.79     2675.76    219.21 o 
   0   1  -1    10229.98    10039.30    136.81 o 
   1   1  -1    18000.67    17469.24    176.82 o 
   2   1  -1     1789.09     2082.13     44.73 o 
   3   1  -1     7744.81     8130.08    198.67 o 
   4   1  -1     9150.07     9527.57    111.55 o 
   5   1  -1     9537.81     9631.76    204.67 o 
   6   1  -1     7540.18     8064.67    183.82 o 
   7   1  -1     1387.31     1503.75     54.67 o 
   8   1  -1     1878.15     1788.15     63.85 o 
   9   1  -1     7966.17     7611.99    194.33 o 
  10   1  -1     2632.53     2566.35    119.45 o 
  11   1  -1      519.52      534.01     49.03 o 
  12   1  -1     1008.30     1035.89     60.13 o 
  13   1  -1     2122.29     2232.41    130.32 o 
  14   1  -1     1820.30     1786.56    121.88 o 
  15   1  -1      767.26      974.26    143.67 o 
  16   1  -1      399.04      506.88    112.66 o 
   1   2  -1      759.54      746.89     20.88 o 
   2   2  -1    33913.22    33634.02    730.74 o 
   3   2  -1     1372.35     1482.80     31.36 o 
   4   2  -1     3776.34     4181.50    138.05 o 
   5   2  -1      324.71      361.15     23.45 o 
   6   2  -1    13499.01    13815.79    250.59 o 
   7   2  -1     2602.65     2650.90     72.49 o 
   8   2  -1     7706.09     7487.36    131.02 o 
   9   2  -1       29.39       65.84     24.44 o 
  10   2  -1     1774.81     1818.95    119.47 o 
  11   2  -1       29.87       41.93     12.29 o 
  12   2  -1     4408.61     4335.42    117.86 o 
  13   2  -1      124.67      182.86     69.11 o 
  14   2  -1      208.29      467.56     62.39 o 
  15   2  -1      710.78      708.16     81.14 o 
  16   2  -1     2872.55     2904.31    168.98 o 
   1   3  -1     1002.41      998.32     29.66 o 
   2   3  -1    22042.23    22023.26    282.85 o 
   3   3  -1     7804.71     8107.52    163.45 o 
   4   3  -1    16013.96    16572.64    537.25 o 
   5   3  -1     8233.89     8457.28    145.33 o 
   6   3  -1     3466.57     3713.50     80.10 o 
   7   3  -1      499.28      556.67     23.11 o 
   8   3  -1     7761.43     7748.48    130.39 o 
   9   3  -1     2575.37     2372.67     86.82 o 
  10   3  -1    11136.36    10772.07    178.43 o 
  11   3  -1       80.37       81.66     19.24 o 
  12   3  -1     1364.94     1316.57     66.14 o 
  13   3  -1     2954.02     2901.89    150.01 o 
  14   3  -1     2961.11     2755.87    151.96 o 
  15   3  -1      835.57      873.56     90.88 o 
  16   3  -1      157.14      349.45    189.89 o 
   1   4  -1    19906.42    18598.17    245.10 o 
   2   4  -1    13969.80    13623.85    157.72 o 
   3   4  -1    11840.87    11495.76    130.55 o 
   4   4  -1     1856.14     1884.88     36.59 o 
   5   4  -1      688.54      708.10     30.54 o 
   6   4  -1     3152.22     3247.03     90.54 o 
   7   4  -1    18876.54    18469.94    174.41 o 
   8   4  -1      614.61      588.21     31.20 o 
   9   4  -1       27.42       27.84     12.28 o 
  10   4  -1     1030.39     1023.56     49.73 o 
  11   4  -1     4507.25     4163.02    116.84 o 
  12   4  -1      711.64      704.51     69.63 o 
  13   4  -1     1668.40     1857.76    119.27 o 
  14   4  -1       34.03       36.46     69.36 o 
  15   4  -1     3003.00     2748.96    159.23 o 
  16   4  -1      418.81      342.03     60.08 o 
   0   5  -1    15053.67    14121.38    235.65 o 
   1   5  -1    11059.91    10495.04    179.65 o 
   2   5  -1     3005.57     2945.39     50.80 o 
   3   5  -1     5593.56     5485.94     62.90 o 
   4   5  -1     2680.43     2497.84     35.44 o 
   5   5  -1    12907.09    11937.33    135.72 o 
   6   5  -1     1156.38     1102.61     37.67 o 
   7   5  -1      435.40      446.84     22.31 o 
   8   5  -1     1254.20     1240.04     38.25 o 
   9   5  -1     8569.96     8395.47    135.84 o 
  10   5  -1     1060.87     1030.48     50.05 o 
  11   5  -1      209.12      204.55     23.79 o 
  12   5  -1      706.79      621.25     66.10 o 
  13   5  -1     4345.91     4445.41    194.64 o 
  14   5  -1       88.28       82.15     27.39 o 
  15   5  -1     1499.50     1641.69    122.51 o 
   1   6  -1     1061.57     1070.66     26.18 o 
   2   6  -1    21191.19    20226.99    137.33 o 
   3   6  -1     4980.67     4764.00     51.11 o 
   4   6  -1     3650.95     3591.09     51.88 o 
   5   6  -1     1476.95     1472.06     43.37 o 
   6   6  -1     7793.84     7419.68    108.37 o 
   7   6  -1     2547.26     2485.72     53.39 o 
   8   6  -1     5785.70     5758.29     85.15 o 
   9   6  -1      175.80      172.46     20.29 o 
  10   6  -1     2181.70     2166.28     73.60 o 
  11   6  -1     3667.71     3606.10     98.91 o 
  12   6  -1     4396.98     3989.72    167.32 o 
  13   6  -1      237.81      254.61     44.81 o 
  14   6  -1      230.51      256.00     47.33 o 
  15   6  -1      584.10      641.68     78.01 o 
   0   7  -1    28447.90    28093.54    550.48 o 
   1   7  -1      679.17      695.08     19.52 o 
   2   7  -1     1708.53     1641.23     33.51 o 
   3   7  -1     1150.06     1253.67     27.07 o 
   4   7  -1    28326.00    27921.37    170.21 o 
   5   7  -1      122.56      141.73     13.24 o 
   6   7  -1     9543.78     9188.27    202.27 o 
   7   7  -1       33.09       38.92      5.48 o 
   8   7  -1     6058.28     6075.77     96.75 o 
   9   7  -1      290.34      324.41     23.59 o 
  10   7  -1     5617.89     5235.60     96.23 o 
  11   7  -1       52.68       42.45     10.37 o 
  12   7  -1      991.08      973.84     67.11 o 
  13   7  -1      189.36      134.22     31.99 o 
  14   7  -1     4996.07     4793.74    201.70 o 
  15   7  -1       62.17       54.36     42.07 o 
   1   8  -1     2575.53     2448.70     38.50 o 
   2   8  -1    13456.45    13455.23     85.60 o 
   3   8  -1     9809.92     9527.51    107.24 o 
   4   8  -1     2027.88     2116.79     47.20 o 
   5   8  -1     1566.26     1582.75     44.40 o 
   6   8  -1     5457.30     5475.09    100.06 o 
   7   8  -1     3342.34     3163.19     74.23 o 
   8   8  -1     3089.31     3028.74     49.40 o 
   9   8  -1      242.20      254.57     18.06 o 
  10   8  -1     1144.59     1107.97     43.94 o 
  11   8  -1     3517.91     3446.62    149.11 o 
  12   8  -1     2708.84     2670.46    111.91 o 
  13   8  -1      371.07      392.47     55.81 o 
  14   8  -1      166.31      180.43     40.07 o 
  15   8  -1      208.36      218.02     44.99 o 
   0   9  -1     4550.79     4808.68    123.06 o 
   1   9  -1     7105.31     6876.62    100.85 o 
   2   9  -1      111.19      101.22      7.62 o 
   3   9  -1     3860.79     3589.12     43.87 o 
   4   9  -1     2925.79     2971.06     49.75 o 
   5   9  -1    10514.75     9927.26    113.26 o 
   6   9  -1     1712.15     1755.22     47.40 o 
   7   9  -1      296.43      202.10     57.40 o 
   8   9  -1      525.54      496.13     19.91 o 
   9   9  -1     9526.96     9075.84    138.97 o 
  10   9  -1      192.05      197.89     16.38 o 
  11   9  -1      337.84      342.65     28.36 o 
  12   9  -1      838.19      761.57     59.62 o 
  13   9  -1     4974.95     4682.92    155.34 o 
  14   9  -1      504.83      476.77     65.25 o 
  15   9  -1     1859.17     1708.39    105.36 o 
   1  10  -1     9388.06     9205.19    141.50 o 
   2  10  -1     4543.84     4282.18     52.30 o 
   3  10  -1     6095.63     6040.81    103.37 o 
   4  10  -1      863.65      824.54     25.40 o 
   5  10  -1      488.13      472.64     19.47 o 
   6  10  -1     3657.19     3651.29     65.68 o 
   7  10  -1    11549.60    11440.99    147.32 o 
   8  10  -1     2284.93     2302.98     91.65 o 
   9  10  -1      181.60      159.69     11.67 o 
  10  10  -1      774.05      742.37     28.50 o 
  11  10  -1     3133.96     2958.06     77.68 o 
  12  10  -1     2010.38     1928.06     95.22 o 
  13  10  -1      817.47      874.82     67.41 o 
  14  10  -1      151.86       89.68     31.90 o 
   0  11  -1    21441.17    20022.14    230.43 o 
   1  11  -1     2567.39     2510.41     43.10 o 
   2  11  -1     3065.27     3034.67     38.91 o 
   3  11  -1      496.33      504.31     18.00 o 
   4  11  -1    16367.27    16114.34    117.84 o 
   5  11  -1     1443.80     1498.17     38.57 o 
   6  11  -1     5329.20     5237.27     80.05 o 
   7  11  -1      225.19      268.23     32.67 o 
   8  11  -1     2481.15     2654.38    115.14 o 
   9  11  -1     1256.73     1357.33     62.78 o 
  10  11  -1     5874.87     5907.58    117.67 o 
  11  11  -1       69.05       65.27     14.81 o 
  12  11  -1      597.75      576.93     46.77 o 
  13  11  -1      316.35      319.80     36.51 o 
  14  11  -1     2234.31     2145.00    114.57 o 
   1  12  -1     2190.41     2145.84     32.90 o 
   2  12  -1    11047.58    10614.80     79.50 o 
   3  12  -1     1073.76     1029.54     26.77 o 
   4  12  -1     2059.48     1982.08     40.05 o 
   5  12  -1      237.03      232.27     15.36 o 
   6  12  -1     4937.06     5059.75     73.44 o 
   7  12  -1     1672.28     1693.75     49.63 o 
   8  12  -1     3999.50     4051.66    105.82 o 
   9  12  -1       77.30       77.37     16.59 o 
  10  12  -1     1732.76     1832.09     66.34 o 
  11  12  -1      290.29      275.29     31.54 o 
  12  12  -1     3702.64     3669.70    117.13 o 
  13  12  -1      421.55      398.30     40.32 o 
  14  12  -1       43.88       54.94     23.56 o 
   0  13  -1     4869.02     4911.63     61.18 o 
   1  13  -1     7856.30     7618.28     66.78 o 
   2  13  -1      181.11      164.36     10.52 o 
   3  13  -1     1045.79     1012.76     31.13 o 
   4  13  -1     2695.79     2631.39     46.67 o 
   5  13  -1     5629.40     5643.31     75.47 o 
   6  13  -1      503.01      522.40     23.84 o 
   7  13  -1      942.73      934.92     36.96 o 
   8  13  -1     2133.12     2005.22     62.51 o 
   9  13  -1     9130.91     8636.07    164.34 o 
  10  13  -1      811.26      858.71     45.92 o 
  11  13  -1      839.93      807.15     52.36 o 
  12  13  -1      165.73      185.11     27.16 o 
  13  13  -1     2559.68     2507.26    122.72 o 
  14  13  -1      739.20      674.12     84.45 o 
   1  14  -1     4253.08     4031.58     52.33 o 
   2  14  -1      551.07      546.21     19.76 o 
   3  14  -1     9897.63     9742.76    102.61 o 
   4  14  -1       83.87       80.28      8.65 o 
   5  14  -1     3338.64     3371.61     56.14 o 
   6  14  -1      349.04      319.15     18.89 o 
   7  14  -1     8236.70     8479.54    122.62 o 
   8  14  -1      239.73      204.85     20.53 o 
   9  14  -1      319.09      313.28     31.84 o 
  10  14  -1       71.59       81.40     17.82 o 
  11  14  -1     4442.37     4453.90    122.62 o 
  12  14  -1      175.19      168.82     30.41 o 
  13  14  -1      188.41      182.64     34.07 o 
   0  15  -1     9976.10     9714.17    155.64 o 
   1  15  -1     3290.26     3171.75     50.22 o 
   2  15  -1     1133.63     1140.74     28.36 o 
   3  15  -1      370.63      370.69     16.93 o 
   4  15  -1     4696.62     4584.53     63.10 o 
   5  15  -1     2795.16     2799.31     51.48 o 
   6  15  -1     2543.92     2554.47     53.11 o 
   7  15  -1      385.18      393.12     23.97 o 
   8  15  -1     1634.19     1701.71     72.08 o 
   9  15  -1     3025.66     3108.12    101.74 o 
  10  15  -1     2397.36     2403.46     92.76 o 
  11  15  -1      229.18      218.69     48.70 o 
  12  15  -1       92.62      101.22     22.33 o 
  13  15  -1     1271.35     1290.27     88.44 o 
   1  16  -1      305.22      294.74     14.14 o 
   2  16  -1     9806.36     9734.81     84.74 o 
   3  16  -1      393.61      407.42     18.17 o 
   4  16  -1     2182.51     2192.77     42.60 o 
   5  16  -1      163.34      160.49     12.21 o 
   6  16  -1     4592.75     4731.92     86.43 o 
   7  16  -1       26.81       24.28      7.59 o 
   8  16  -1     3287.58     3389.12    102.87 o 
   9  16  -1      534.18      536.75     42.63 o 
  10  16  -1     1577.38     1567.56     75.80 o 
  11  16  -1      172.07      167.58     30.67 o 
  12  16  -1     3932.66     3957.38    239.76 o 
   0  17  -1     6510.77     6191.78     75.41 o 
   1  17  -1     1660.89     1644.02     27.57 o 
   2  17  -1      284.37      280.21     14.10 o 
   3  17  -1     1116.41     1069.88     30.00 o 
   4  17  -1     9683.75     9563.27     89.60 o 
   5  17  -1     2743.59     2780.72     63.81 o 
   6  17  -1     1971.06     1968.50     62.08 o 
   7  17  -1       82.76       93.68     14.92 o 
   8  17  -1     1772.69     1811.73     76.45 o 
   9  17  -1     1809.46     1869.32     81.06 o 
  10  17  -1     1809.21     2067.95    110.05 o 
  11  17  -1        6.52       10.19     25.46 o 
  12  17  -1     1205.09     1191.89    112.42 o 
   1  18  -1     3920.84     3823.00     45.39 o 
   2  18  -1      328.75      300.32     14.41 o 
   3  18  -1     3875.47     3726.58     54.13 o 
   4  18  -1      239.62      236.41     17.39 o 
   5  18  -1      237.96      233.68     20.65 o 
   6  18  -1      396.83      389.06     27.93 o 
   7  18  -1     5749.76     5825.83    112.02 o 
   8  18  -1      371.56      418.41     48.15 o 
   9  18  -1       39.42       23.82     16.46 o 
  10  18  -1      170.27      129.77     29.34 o 
  11  18  -1     2620.50     2632.98    165.45 o 
   0  19  -1      519.49      512.71     28.31 o 
   1  19  -1     1956.71     1913.63     37.36 o 
   2  19  -1      573.91      609.92     58.69 o 
   3  19  -1     1525.79     1529.72     68.95 o 
   4  19  -1     2722.16     2868.63     95.14 o 
   5  19  -1     4412.19     4472.56    120.07 o 
   6  19  -1     1935.47     1916.02     78.92 o 
   7  19  -1       62.93       82.35     22.82 o 
   8  19  -1      204.28      195.04     36.62 o 
   9  19  -1     2652.45     2588.90    125.71 o 
  10  19  -1      890.02      875.13     74.76 o 
   1  20  -1      399.59      357.89     33.41 o 
   2  20  -1     7986.05     7956.42    160.48 o 
   3  20  -1     1375.06     1384.61     67.10 o 
   4  20  -1      993.18      994.23     57.38 o 
   5  20  -1      462.84      432.60     38.19 o 
   6  20  -1     3583.90     3376.85    162.31 o 
   7  20  -1      575.03      544.19     56.57 o 
   8  20  -1     2363.69     2509.34    123.00 o 
   9  20  -1       55.82       63.22     19.92 o 
  10  20  -1      685.45      693.12     68.26 o 
   0  21  -1     6980.18     6861.26    209.75 o 
   1  21  -1      732.07      714.73     43.77 o 
   2  21  -1      788.88      760.26     50.88 o 
   3  21  -1        1.18       -2.43      7.30 o 
   4  21  -1     3503.01     3419.58    108.17 o 
   5  21  -1       35.04       30.61     15.60 o 
   6  21  -1     1215.78     1275.23     86.48 o 
   7  21  -1      148.47      126.14     27.49 o 
   8  21  -1     2921.67     3265.96    143.78 o 
   9  21  -1      324.58      398.37     51.33 o 
   1  22  -1      405.68      383.72     29.96 o 
   2  22  -1     1720.11     1716.05     78.11 o 
   3  22  -1     2209.55     2164.58     87.48 o 
   4  22  -1      358.61      371.45     45.46 o 
   5  22  -1      470.95      470.92     52.14 o 
   6  22  -1      908.16      882.98     73.14 o 
   7  22  -1     2002.06     2031.43    113.95 o 
   8  22  -1      440.33      454.54     55.45 o 
   0  23  -1     1155.89     1091.39     73.02 o 
   1  23  -1     2784.41     2870.73     83.82 o 
   2  23  -1      385.26      381.14     34.11 o 
   3  23  -1     1549.58     1418.75     76.58 o 
   4  23  -1       96.60       96.95     26.20 o 
   5  23  -1     3760.77     3631.10    125.84 o 
   6  23  -1      394.39      398.82     42.03 o 
   7  23  -1      128.97      146.14     26.52 o 
   1  24  -1     1287.23     1229.55     70.54 o 
   2  24  -1     2673.68     2604.21    104.30 o 
   3  24  -1     1128.48      995.39     65.17 o 
   4  24  -1      489.62      510.71     47.68 o 
   5  24  -1       40.79       10.15     11.99 o 
   0  25  -1     3088.44     3193.25    243.37 o 
   1  25  -1      131.15       74.09     17.23 o 
   2  25  -1      515.15      493.95     46.27 o 
   3  25  -1      129.71       78.46     23.13 o 
   2   0   0    12424.18    13230.99    161.53 o 
   4   0   0     7716.03     7621.74    175.26 o 
   6   0   0    13109.15    13277.82    287.12 o 
   8   0   0    22724.79    21941.49    187.86 o 
  10   0   0     3585.17     3423.65    148.58 o 
  12   0   0      630.30      523.73     58.81 o 
  14   0   0     3677.33     3887.36    175.21 o 
  16   0   0      628.76      994.29    150.19 o 
   2   1   0     9026.01     8724.16     76.77 o 
   3   1   0    11768.37    11922.33    435.29 o 
   4   1   0     1483.76     1565.60     52.40 o 
   5   1   0      482.71      481.01     22.74 o 
   6   1   0    11895.36    11953.32    122.92 o 
   7   1   0     4831.33     4723.32    102.17 o 
   8   1   0     5498.47     5541.94    111.13 o 
   9   1   0      409.20      427.70     31.09 o 
  10   1   0     3986.78     3778.49    117.10 o 
  11   1   0     2258.61     2029.21     75.96 o 
  12   1   0     5139.81     5095.78    127.24 o 
  13   1   0      339.69      335.73     41.60 o 
  14   1   0      462.66      572.20     59.25 o 
  15   1   0     1116.09     1233.87    207.30 o 
  16   1   0     2969.91     2970.92    170.16 o 
   1   2   0      759.64      838.99    116.43 o 
   2   2   0     1518.92     1746.14     59.04 o 
   3   2   0     3917.42     3852.59    161.25 o 
   4   2   0     8869.84     9139.66    169.97 o 
   5   2   0    14023.13    13355.26    128.18 o 
   6   2   0      357.41      323.04     19.44 o 
   7   2   0      187.20      190.19     16.23 o 
   8   2   0      545.18      561.18     34.04 o 
   9   2   0    13862.33    12936.97    167.95 o 
  10   2   0     1694.93     1652.32     75.21 o 
  11   2   0      889.96      855.13     57.55 o 
  12   2   0        7.51       21.07     12.46 o 
  13   2   0     7067.06     6578.62    177.77 o 
  14   2   0      816.13      754.47     63.99 o 
  15   2   0     1997.48     2042.78    109.42 o 
  16   2   0      147.34      340.38     70.86 o 
   1   3   0    11291.82    10594.98     90.23 o 
   2   3   0    21685.76    21556.52    425.17 o 
   3   3   0    28557.14    27493.25    228.07 o 
   4   3   0      160.83      169.37     12.63 o 
   5   3   0     4090.71     4147.59     67.54 o 
   6   3   0     8640.95     8624.28    227.44 o 
   7   3   0     8918.75     8565.38    159.11 o 
   8   3   0     1877.20     1851.77     72.05 o 
   9   3   0       22.83       21.18     13.62 o 
  10   3   0      501.37      451.00     40.00 o 
  11   3   0     8297.44     7783.81    173.01 o 
  12   3   0      660.09      615.14     96.40 o 
  13   3   0      977.63     1039.64     72.42 o 
  14   3   0       34.65       67.71     26.34 o 
  15   3   0      916.78      938.17     74.48 o 
  16   3   0      571.71      593.19     76.68 o 
   0   4   0    13764.60    14021.76    191.02 o 
   1   4   0     7013.18     6967.51     96.46 o 
   2   4   0     1164.50     1247.94     27.44 o 
   3   4   0      106.45      101.30      7.84 o 
   4   4   0    52530.28    50214.38    377.25 o 
   5   4   0     4049.52     4026.85     68.00 o 
   6   4   0     7526.91     8074.29    171.09 o 
   7   4   0      167.26      184.74     21.23 o 
   8   4   0     1142.13     1019.58     46.20 o 
   9   4   0     3013.80     2932.03    117.63 o 
  10   4   0     8751.18     8426.73    210.88 o 
  11   4   0       24.98       13.00     16.21 o 
  12   4   0     2444.36     2444.15    146.58 o 
  13   4   0     2349.86     2281.30    105.24 o 
  14   4   0     1795.72     1693.76     95.21 o 
  15   4   0      279.62      279.46     65.00 o 
  16   4   0      236.14      233.75     40.14 o 
   1   5   0       17.70       14.59      2.82 o 
   2   5   0    26872.79    26544.24    236.96 o 
   3   5   0     2302.68     2338.03     31.09 o 
   4   5   0     3389.20     3340.98     50.51 o 
   5   5   0     1317.12     1550.71     37.59 o 
   6   5   0    10192.69     9976.53    118.62 o 
   7   5   0      652.45      580.01     31.14 o 
   8   5   0     5589.36     5311.68    164.12 o 
   9   5   0      104.47      105.11     18.58 o 
  10   5   0     2599.31     2706.78    101.75 o 
  11   5   0     1741.39     1612.77     77.03 o 
  12   5   0     4279.46     4108.31    166.48 o 
  13   5   0      674.08      753.33     76.06 o 
  14   5   0       76.84       99.16     23.95 o 
  15   5   0       32.04       22.01     17.62 o 
  16   5   0     3024.77     2926.22    137.50 o 
   0   6   0    22852.02    24029.93    555.06 o 
   1   6   0     6358.42     6274.59     52.48 o 
   2   6   0     2338.73     2537.72     31.14 o 
   3   6   0     7425.71     7362.60     67.66 o 
   4   6   0      589.15      613.86     20.77 o 
   5   6   0    10611.02    10045.72     98.47 o 
   6   6   0    10734.85    10860.06    124.28 o 
   7   6   0      731.35      764.94     35.88 o 
   8   6   0     4216.03     3988.31     88.65 o 
   9   6   0     6337.21     5892.99    194.51 o 
  10   6   0       67.32       75.31     16.87 o 
  11   6   0        1.92       12.39      8.71 o 
  12   6   0       87.38       93.35     27.25 o 
  13   6   0     7027.82     6475.47    222.62 o 
  14   6   0     3378.27     3076.15    129.80 o 
  15   6   0     2352.62     2252.84    156.80 o 
   1   7   0     8401.41     8347.25     65.06 o 
   2   7   0      866.26      871.07     20.85 o 
   3   7   0    25313.64    24875.14    205.47 o 
   4   7   0      119.74      136.24      9.53 o 
   5   7   0     2484.77     2382.93     81.26 o 
   6   7   0      147.13      155.03     13.64 o 
   7   7   0    18133.78    18100.56    160.34 o 
   8   7   0       13.08        9.49      5.80 o 
   9   7   0      657.28      666.63     44.49 o 
  10   7   0        3.32        4.41      7.01 o 
  11   7   0     8566.73     7651.87    118.67 o 
  12   7   0       41.40       49.04     19.40 o 
  13   7   0      855.09      777.68     77.94 o 
  14   7   0        5.96       11.82     12.44 o 
  15   7   0     2787.83     2791.89    164.47 o 
   0   8   0    34503.10    34469.66    576.12 o 
   1   8   0     6333.59     6162.98     59.74 o 
   2   8   0       85.47       80.60      6.92 o 
   3   8   0     3075.29     3076.92     38.40 o 
   4   8   0     1274.20     1231.93     24.50 o 
   5   8   0     4784.99     4537.35     67.96 o 
   6   8   0     6572.97     6426.45     86.63 o 
   7   8   0     1749.76     1813.96     50.86 o 
   8   8   0     7442.99     7325.66    166.28 o 
   9   8   0     7325.73     7006.43    141.93 o 
  10   8   0     1591.05     1620.34     72.38 o 
  11   8   0      269.65      229.71     26.81 o 
  12   8   0      465.58      387.48     52.82 o 
  13   8   0     1721.70     1576.16    112.01 o 
  14   8   0     2553.12     2468.37    145.75 o 
  15   8   0      385.03      386.97     48.14 o 
   1   9   0       44.21       51.03      5.38 o 
   2   9   0    24315.75    24154.37    269.86 o 
   3   9   0      873.69      908.00     23.24 o 
   4   9   0     4413.46     4318.10     95.34 o 
   5   9   0        0.22        4.41      2.95 o 
   6   9   0     9627.54     9156.55    157.95 o 
   7   9   0       25.88       27.03      6.68 o 
   8   9   0     5380.34     5048.67     99.72 o 
   9   9   0        3.73        7.25      6.37 o 
  10   9   0     1988.35     1868.94     77.65 o 
  11   9   0        4.27       15.92      7.69 o 
  12   9   0     4625.31     4681.97    183.61 o 
  13   9   0       99.03      104.25     29.65 o 
  14   9   0       24.95        0.72     13.23 o 
  15   9   0        6.83       24.14     13.53 o 
   0  10   0     9917.86     9919.85    171.50 o 
   1  10   0     3509.08     3491.86     47.28 o 
   2  10   0     2308.76     2186.79     44.46 o 
   3  10   0     1063.24      987.26     26.36 o 
   4  10   0    18388.63    18118.26    197.37 o 
   5  10   0     4034.00     3903.24     63.06 o 
   6  10   0     1731.83     1759.33     46.53 o 
   7  10   0       42.22       44.11      8.57 o 
   8  10   0     1236.68     1197.06     48.09 o 
   9  10   0     4123.79     3972.50    149.73 o 
  10  10   0     5593.26     5417.13    166.31 o 
  11  10   0      323.29      329.55     31.31 o 
  12  10   0     2843.00     2768.86    142.67 o 
  13  10   0      893.99     1007.21    172.36 o 
  14  10   0     2430.70     2267.15    141.22 o 
  15  10   0      289.86      236.70     37.34 o 
   1  11   0     3875.79     3723.94     51.28 o 
   2  11   0     2625.07     2648.71     60.06 o 
   3  11   0     8833.64     8443.94     96.99 o 
   4  11   0      840.21      800.50     24.73 o 
   5  11   0     2004.84     1957.38     45.17 o 
   6  11   0      821.36      793.46     28.78 o 
   7  11   0     8229.08     8293.03    163.59 o 
   8  11   0     1288.47     1303.84     50.53 o 
   9  11   0       65.87       66.14     23.36 o 
  10  11   0      309.15      305.60     31.18 o 
  11  11   0     6602.37     6368.36    142.83 o 
  12  11   0      605.98      592.18     67.04 o 
  13  11   0      433.97      433.12     59.99 o 
  14  11   0       12.92       33.05     15.17 o 
   0  12   0     3120.24     3349.53     77.43 o 
   1  12   0     8246.85     8370.77     89.25 o 
   2  12   0     5342.11     5458.81     74.80 o 
   3  12   0     2485.46     2470.16     56.51 o 
   4  12   0     4556.56     4486.62     84.80 o 
   5  12   0    10359.76    10234.91    150.67 o 
   6  12   0       23.11       29.24      6.01 o 
   7  12   0      171.90      180.12     21.26 o 
   8  12   0       46.72       81.27     20.16 o 
   9  12   0     5261.65     5214.24    175.63 o 
  10  12   0     2829.67     2928.50    163.39 o 
  11  12   0      363.28      357.54     59.11 o 
  12  12   0      458.22      473.77     60.02 o 
  13  12   0     2530.65     2492.25    143.79 o 
  14  12   0        3.47        2.84      9.96 o 
   1  13   0     1047.31     1033.19     29.37 o 
   2  13   0    15871.22    16071.66    203.79 o 
   3  13   0     1182.59     1137.71     35.00 o 
   4  13   0     1460.45     1410.72     38.39 o 
   5  13   0     1842.58     1873.38     45.41 o 
   6  13   0     7830.04     7748.26    101.04 o 
   7  13   0     1527.85     1488.09     41.97 o 
   8  13   0     3718.77     3752.20    137.48 o 
   9  13   0       99.58       67.60     15.00 o 
  10  13   0     1667.29     1550.50     75.56 o 
  11  13   0     1529.86     1367.56     90.30 o 
  12  13   0     2939.55     2719.49    146.04 o 
  13  13   0       71.74       88.44     29.82 o 
  14  13   0        5.83       27.41     18.03 o 
   0  14   0    18565.92    18297.65    271.19 o 
   1  14   0        4.72       16.04      3.76 o 
   2  14   0      393.66      425.20     22.10 o 
   3  14   0       79.88       70.15      8.94 o 
   4  14   0     5402.91     5437.49    115.77 o 
   5  14   0        9.27       10.45      4.68 o 
   6  14   0    10140.55     9846.83    171.41 o 
   7  14   0      101.16       84.18      9.98 o 
   8  14   0     8052.98     7603.82    168.92 o 
   9  14   0      207.42      180.34     26.66 o 
  10  14   0     2988.99     2933.04    106.36 o 
  11  14   0       87.13       79.78     22.03 o 
  12  14   0        4.63        5.48     13.15 o 
  13  14   0      114.73       72.84     48.71 o 
   1  15   0     1482.41     1464.98     36.88 o 
   2  15   0     5758.49     5738.44     78.65 o 
   3  15   0     3600.53     3544.38     65.98 o 
   4  15   0     1462.45     1520.13     37.97 o 
   5  15   0      128.74      103.86     11.59 o 
   6  15   0     1539.11     1574.54     61.04 o 
   7  15   0     4067.76     3996.62     91.27 o 
   8  15   0     1084.94     1092.78     49.28 o 
   9  15   0       31.64       36.15     12.35 o 
  10  15   0      517.10      519.77     46.51 o 
  11  15   0     3034.04     2867.77    292.30 o 
  12  15   0     1099.91     1165.86    150.54 o 
  13  15   0      753.21      793.61     98.08 o 
   0  16   0      301.55      281.15     23.62 o 
   1  16   0    12480.19    12613.89    142.26 o 
   2  16   0     1743.83     1825.93     45.82 o 
   3  16   0     2020.71     2019.59     48.57 o 
   4  16   0      239.16      237.68     15.60 o 
   5  16   0     5763.57     5949.31    100.63 o 
   6  16   0     1939.85     2042.30     65.61 o 
   7  16   0      730.37      683.19     38.39 o 
   8  16   0        5.73       -0.37      8.83 o 
   9  16   0     5609.85     5580.37    172.34 o 
  10  16   0      719.85      644.63     52.04 o 
  11  16   0      169.02      169.50     36.16 o 
  12  16   0      111.32      108.50     29.84 o 
   1  17   0     1139.22     1162.72     37.52 o 
   2  17   0     5008.75     5032.65     78.25 o 
   3  17   0     3305.67     3378.59     64.47 o 
   4  17   0     1530.52     1556.14     40.82 o 
   5  17   0     2099.27     2132.87     51.47 o 
   6  17   0     1496.83     1480.03     51.78 o 
   7  17   0     4870.57     4912.05    122.25 o 
   8  17   0     1224.63     1183.69     61.63 o 
   9  17   0        8.63        1.79     17.43 o 
  10  17   0      380.31      333.52     38.51 o 
  11  17   0     4564.57     4572.15    186.60 o 
  12  17   0     1658.13     1562.58    122.54 o 
   0  18   0     2996.71     3060.82    100.74 o 
   1  18   0     1117.61     1114.60     37.80 o 
   2  18   0     1117.25     1130.37     35.75 o 
   3  18   0      747.25      714.39     30.52 o 
   4  18   0     8668.08     8708.73    115.19 o 
   5  18   0     1313.48     1312.80     41.07 o 
   6  18   0     1148.77     1158.60     53.62 o 
   7  18   0       44.41       52.88     11.31 o 
   8  18   0      766.57      791.50     46.98 o 
   9  18   0       39.22       23.23      9.01 o 
  10  18   0     4843.85     4803.60    132.22 o 
  11  18   0       30.35       21.94     15.34 o 
   1  19   0     1240.05     1253.55     41.21 o 
   2  19   0     6941.60     7024.84     97.24 o 
   3  19   0     1388.07     1403.63     43.62 o 
   4  19   0     1315.16     1292.60     46.41 o 
   5  19   0      777.18      799.14     44.22 o 
   6  19   0     2477.61     2463.40     80.20 o 
   7  19   0     2004.57     1986.18     73.67 o 
   8  19   0     2752.11     2801.24     89.69 o 
   9  19   0      220.21      213.54     27.88 o 
  10  19   0      233.25      211.34     35.56 o 
  11  19   0       62.64       16.19     34.88 o 
   0  20   0      618.28      623.89     46.09 o 
   1  20   0     2064.07     2175.43     56.04 o 
   2  20   0     1118.93     1146.53     44.95 o 
   3  20   0     1975.57     1973.07     58.76 o 
   4  20   0       17.42        7.66      8.25 o 
   5  20   0     5710.78     5661.62    120.19 o 
   6  20   0     1480.77     1526.46     63.78 o 
   7  20   0      110.22      104.72     17.02 o 
   8  20   0     1443.29     1414.19     77.42 o 
   9  20   0     3672.58     3774.30    175.62 o 
  10  20   0       31.31       54.14     22.75 o 
   1  21   0     3195.24     3237.01     69.79 o 
   2  21   0       18.94       11.86      5.88 o 
   3  21   0     5198.72     5217.72    111.27 o 
   4  21   0      180.19      192.97     21.87 o 
   5  21   0      604.80      615.13     49.31 o 
   6  21   0        6.71       16.59     11.01 o 
   7  21   0     2677.77     2688.72    107.08 o 
   8  21   0      258.88      300.49     41.41 o 
   9  21   0      237.37      244.89     37.75 o 
   0  22   0     8096.30     8489.43    185.59 o 
   1  22   0      583.56      582.06     38.59 o 
   2  22   0        1.50        3.44      6.98 o 
   3  22   0      686.35      670.16     50.23 o 
   4  22   0     1327.27     1346.64     72.61 o 
   5  22   0     1850.65     1896.66     87.94 o 
   6  22   0     2438.43     2438.99    102.34 o 
   7  22   0       24.52       29.30     18.91 o 
   8  22   0     1434.37     1562.61     96.93 o 
   1  23   0      226.66      267.95     30.92 o 
   2  23   0     3701.52     3822.44    119.36 o 
   3  23   0       64.52       57.32     20.56 o 
   4  23   0     1034.83     1087.28     66.74 o 
   5  23   0       33.79       17.43      8.51 o 
   6  23   0     2825.78     2796.66    111.72 o 
   7  23   0       52.88       70.52     19.42 o 
   0  24   0     2793.18     2761.21    229.63 o 
   1  24   0     1406.29     1347.46     86.36 o 
   2  24   0      770.23      850.15     71.21 o 
   3  24   0      397.66      374.28     39.60 o 
   4  24   0     2368.70     2424.18    101.49 o 
   5  24   0     1176.04     1177.72     72.54 o 
   6  24   0       51.84       68.82     18.56 o 
   1  25   0     1171.45     1292.68    113.05 o 
   2  25   0      177.89      196.65     34.81 o 
   3  25   0     2170.01     2156.56    115.67 o 
   4  25   0       57.32       29.16     14.64 o 
   1   0   1    10307.01    10369.57     96.05 o 
   3   0   1    30680.32    32646.55   1735.18 o 
   5   0   1     2103.81     2016.60    103.54 o 
   7   0   1    13013.17    13012.29    309.76 o 
   9   0   1       52.34       86.91     32.22 o 
  11   0   1    16777.98    15612.35    424.73 o 
  13   0   1     1431.48     1427.48    141.72 o 
  15   0   1     2378.16     2551.24    151.10 o 
   0   1   1    10287.17    10765.57    338.30 o 
   1   1   1    17760.75    19289.00    254.29 o 
   2   1   1     1869.59     2182.15     41.42 o 
   3   1   1     7346.57     7598.26    201.55 o 
   4   1   1     9585.21     9657.03    129.78 o 
   5   1   1     9387.11     9140.75    220.82 o 
   6   1   1     7254.64     7441.95    162.87 o 
   7   1   1     1379.31     1459.64     60.47 o 
   8   1   1     1809.86     1868.57     89.64 o 
   9   1   1     8097.43     7919.40    345.76 o 
  10   1   1     2673.72     2728.28    118.13 o 
  11   1   1      579.45      552.53     57.41 o 
  12   1   1     1146.66     1092.84     84.60 o 
  13   1   1     2143.24     2071.83    121.56 o 
  14   1   1     1805.65     1918.02    101.54 o 
  15   1   1      710.51      758.16     75.35 o 
  16   1   1      394.33      446.29     55.52 o 
   1   2   1      872.44      940.87     22.53 o 
   2   2   1    35411.82    36134.50    509.38 o 
   3   2   1     1406.42     1555.71     45.80 o 
   4   2   1     4088.31     4329.50    134.52 o 
   5   2   1      333.44      378.56     20.56 o 
   6   2   1    13705.92    13478.01    410.08 o 
   7   2   1     2606.20     2770.16     82.66 o 
   8   2   1     7959.44     7966.28    154.50 o 
   9   2   1       32.91       45.24     14.27 o 
  10   2   1     1639.80     1678.90     93.30 o 
  11   2   1       16.14       16.03     15.30 o 
  12   2   1     4207.81     4003.38    160.12 o 
  13   2   1      133.55      109.13     31.28 o 
  14   2   1      187.06      210.92     35.16 o 
  15   2   1      683.09      666.18     63.24 o 
  16   2   1     2668.62     2815.08    116.93 o 
   0   3   1    37747.13    38247.23   1019.24 o 
   1   3   1      708.14      722.86     24.22 o 
   2   3   1    21688.65    22153.09    171.38 o 
   3   3   1     7991.65     8158.36    159.68 o 
   4   3   1    15205.61    15094.96    153.08 o 
   5   3   1     8421.06     8984.61    113.73 o 
   6   3   1     3602.66     3785.78     79.42 o 
   7   3   1      475.20      550.97     37.11 o 
   8   3   1     8342.79     8589.14    176.28 o 
   9   3   1     2422.97     2449.36     92.04 o 
  10   3   1    10740.08    10280.98    232.46 o 
  11   3   1      108.97      103.11     51.89 o 
  12   3   1     1225.70     1194.64     88.50 o 
  13   3   1     2885.32     2994.75    121.91 o 
  14   3   1     3206.65     3373.47    135.50 o 
  15   3   1      841.53      888.85    100.05 o 
  16   3   1      157.65      183.65     29.89 o 
   1   4   1    18825.03    18832.98    231.84 o 
   2   4   1    14009.92    14343.21    170.98 o 
   3   4   1    10981.73    10882.23     98.98 o 
   4   4   1     1970.71     2159.86     49.77 o 
   5   4   1      717.51      723.44     31.84 o 
   6   4   1     2984.01     3205.70     73.87 o 
   7   4   1    18738.78    18937.99    190.66 o 
   8   4   1      689.04      613.48     36.31 o 
   9   4   1       27.22       27.46     11.57 o 
  10   4   1      956.83      950.14    120.78 o 
  11   4   1     4868.22     4640.53    165.24 o 
  12   4   1      671.47      637.19     53.33 o 
  13   4   1     1699.37     1651.85     91.69 o 
  14   4   1       34.31       20.09     10.70 o 
  15   4   1     3167.45     3188.20    138.79 o 
  16   4   1      415.35      437.61     65.55 o 
   0   5   1    15419.63    16649.36    213.41 o 
   1   5   1    11938.71    11986.54    112.64 o 
   2   5   1     3059.71     3215.30     40.53 o 
   3   5   1     5573.58     5510.83     97.23 o 
   4   5   1     2484.16     2445.96     48.82 o 
   5   5   1    13184.94    13317.33    258.94 o 
   6   5   1     1283.83     1295.12     42.60 o 
   7   5   1      406.10      379.07     27.28 o 
   8   5   1     1358.35     1325.61     53.05 o 
   9   5   1     8338.44     8186.48    161.09 o 
  10   5   1     1003.66      955.14     65.11 o 
  11   5   1      189.76      169.29     27.36 o 
  12   5   1      648.35      578.51     52.00 o 
  13   5   1     4415.08     4293.98    148.67 o 
  14   5   1      109.51      134.64     29.08 o 
  15   5   1     1539.97     1595.36    122.88 o 
   1   6   1      859.22      874.36     23.17 o 
   2   6   1    21708.46    21521.57    221.01 o 
   3   6   1     5014.63     4865.21     54.03 o 
   4   6   1     3624.15     3702.62     60.39 o 
   5   6   1     1619.62     1722.08     45.34 o 
   6   6   1     7867.59     7762.99    105.27 o 
   7   6   1     2557.76     2477.49     70.44 o 
   8   6   1     5634.44     5803.22    133.08 o 
   9   6   1      176.30      161.73     20.63 o 
  10   6   1     2152.74     2119.68     76.87 o 
  11   6   1     3840.48     3877.74    127.18 o 
  12   6   1     4209.12     3805.77    133.85 o 
  13   6   1      204.70      202.62     33.42 o 
  14   6   1      232.35      177.27     79.10 o 
  15   6   1      601.55      540.24     71.47 o 
   0   7   1    28099.52    29356.75    195.67 o 
   1   7   1      732.75      814.45     24.76 o 
   2   7   1     1871.49     1896.15     31.96 o 
   3   7   1     1121.05     1219.12     26.15 o 
   4   7   1    28380.15    28803.32    289.52 o 
   5   7   1       96.94      112.29     11.90 o 
   6   7   1     9436.00     9756.63    119.42 o 
   7   7   1       34.17       25.81      6.85 o 
   8   7   1     5821.43     5789.54    101.28 o 
   9   7   1      305.71      290.05     27.24 o 
  10   7   1     5933.18     5892.34    128.58 o 
  11   7   1       54.66       51.54     15.64 o 
  12   7   1      994.44      954.64     84.35 o 
  13   7   1      200.08      221.56     42.58 o 
  14   7   1     4720.65     4712.03    204.31 o 
  15   7   1       72.07       40.24     22.22 o 
   1   8   1     2439.97     2476.65     45.01 o 
   2   8   1    13419.87    13223.16    165.55 o 
   3   8   1     9705.21     9891.81     84.06 o 
   4   8   1     1986.39     2084.71     41.62 o 
   5   8   1     1643.61     1685.94     42.49 o 
   6   8   1     5364.60     5407.49     78.74 o 
   7   8   1     3340.43     3337.07     82.21 o 
   8   8   1     3029.12     3042.88     73.99 o 
   9   8   1      249.53      261.60     26.19 o 
  10   8   1     1191.56     1166.88     67.09 o 
  11   8   1     3656.74     3575.44    156.31 o 
  12   8   1     2756.83     2756.20    143.83 o 
  13   8   1      365.65      325.12     52.90 o 
  14   8   1      131.02      143.26     50.66 o 
  15   8   1      203.59      202.39     58.08 o 
   0   9   1     4736.04     5315.85     81.44 o 
   1   9   1     6777.53     6624.12     62.23 o 
   2   9   1       94.49       93.18      7.50 o 
   3   9   1     3902.44     3844.00     54.11 o 
   4   9   1     2802.90     2900.21     50.40 o 
   5   9   1    10670.02    10371.21    141.80 o 
   6   9   1     1741.75     1838.70     50.68 o 
   7   9   1      296.15      317.21     22.03 o 
   8   9   1      574.04      585.59     39.36 o 
   9   9   1     9627.19     9622.76    185.20 o 
  10   9   1      174.98      165.39     24.76 o 
  11   9   1      384.29      321.57     47.54 o 
  12   9   1      829.72      850.48     95.46 o 
  13   9   1     5003.27     4666.85    198.39 o 
  14   9   1      519.80      541.65     70.44 o 
  15   9   1     1804.08     1867.67    135.57 o 
   1  10   1     9403.37     9730.19     82.24 o 
   2  10   1     4637.86     4501.70     55.24 o 
   3  10   1     6179.85     6254.51     70.91 o 
   4  10   1      944.66      953.79     29.64 o 
   5  10   1      516.36      524.80     25.23 o 
   6  10   1     3609.87     3618.17     72.94 o 
   7  10   1    11279.22    11195.94    145.20 o 
   8  10   1     2302.00     2373.78     63.18 o 
   9  10   1      182.48      193.20     26.67 o 
  10  10   1      757.43      720.61     53.45 o 
  11  10   1     3101.45     3125.99    191.08 o 
  12  10   1     1996.11     2075.13    128.33 o 
  13  10   1      767.65      775.50     81.57 o 
  14  10   1      146.41      127.53     35.87 o 
   0  11   1    22351.68    23466.16    193.41 o 
   1  11   1     2643.16     2729.78     46.60 o 
   2  11   1     2938.46     2949.75     67.53 o 
   3  11   1      461.94      478.40     23.86 o 
   4  11   1    16098.08    16068.03    134.67 o 
   5  11   1     1387.56     1408.13     44.81 o 
   6  11   1     5584.12     5776.87     90.80 o 
   7  11   1      240.50      241.43     18.26 o 
   8  11   1     2674.50     2848.42     71.01 o 
   9  11   1     1265.27     1251.09     67.45 o 
  10  11   1     5355.45     5233.54    143.84 o 
  11  11   1       68.70       72.94     31.53 o 
  12  11   1      541.89      520.99     65.64 o 
  13  11   1      287.14      310.47     72.01 o 
  14  11   1     2545.17     2831.41    163.32 o 
   1  12   1     2162.59     2273.23     40.61 o 
   2  12   1    10810.50    10647.45     94.11 o 
   3  12   1     1052.50     1041.67     34.48 o 
   4  12   1     2063.73     1856.69     55.36 o 
   5  12   1      216.66      213.13     17.98 o 
   6  12   1     5067.52     5157.98     84.29 o 
   7  12   1     1673.83     1740.55     54.98 o 
   8  12   1     4238.27     4351.54     89.87 o 
   9  12   1       77.06       55.46     12.05 o 
  10  12   1     1704.29     1661.57    107.19 o 
  11  12   1      281.19      282.60     46.92 o 
  12  12   1     3787.23     3915.79    179.70 o 
  13  12   1      426.85      310.98     51.99 o 
  14  12   1       54.20       82.77     32.45 o 
   0  13   1     4619.74     4797.11    150.10 o 
   1  13   1     7726.15     7833.72     73.18 o 
   2  13   1      179.53      190.54     23.44 o 
   3  13   1     1010.76      994.26     25.91 o 
   4  13   1     2962.62     2957.63     78.72 o 
   5  13   1     5306.37     5172.83     89.33 o 
   6  13   1      506.57      517.82     27.36 o 
   7  13   1      976.37      916.25     40.74 o 
   8  13   1     1969.50     1862.84     59.86 o 
   9  13   1     9247.21     9089.94    200.94 o 
  10  13   1      876.52      791.32     74.22 o 
  11  13   1      836.39      782.58     77.89 o 
  12  13   1      183.38      149.37     37.89 o 
  13  13   1     2549.43     2520.24    150.18 o 
  14  13   1      677.80      719.53     82.88 o 
   1  14   1     4219.22     4333.32     59.70 o 
   2  14   1      623.91      688.45     25.02 o 
   3  14   1    10247.35    10054.07     98.95 o 
   4  14   1       75.94       63.66     14.42 o 
   5  14   1     3368.05     3296.81     86.28 o 
   6  14   1      396.42      378.54     25.88 o 
   7  14   1     8075.35     7887.79    121.19 o 
   8  14   1      244.11      221.52     20.70 o 
   9  14   1      340.22      338.16     36.61 o 
  10  14   1       62.56       63.00     26.69 o 
  11  14   1     4389.29     4398.17    191.90 o 
  12  14   1      155.03      189.75     40.37 o 
  13  14   1      141.96       98.13     89.36 o 
   0  15   1     9735.80     9924.47    131.23 o 
   1  15   1     3202.97     3269.58     53.73 o 
   2  15   1     1193.76     1305.65     40.66 o 
   3  15   1      405.11      411.52     21.30 o 
   4  15   1     4896.34     5003.76    119.11 o 
   5  15   1     2689.11     2654.91     70.87 o 
   6  15   1     2484.03     2487.76     89.69 o 
   7  15   1      427.61      402.52     27.90 o 
   8  15   1     1523.40     1396.78     74.38 o 
   9  15   1     3027.19     3075.16    151.23 o 
  10  15   1     2667.84     2604.13    139.39 o 
  11  15   1      201.13      201.99     40.24 o 
  12  15   1      133.22      186.07     41.62 o 
  13  15   1     1403.11     1450.61    116.06 o 
   1  16   1      320.73      347.46     18.21 o 
   2  16   1     9875.02     9957.93    116.89 o 
   3  16   1      368.90      349.14     22.32 o 
   4  16   1     2192.03     2129.86     66.87 o 
   5  16   1      156.89      137.40     18.99 o 
   6  16   1     4439.91     4480.00    186.12 o 
   7  16   1       30.04       43.93     13.89 o 
   8  16   1     3174.45     3214.48    167.63 o 
   9  16   1      512.60      439.15     43.42 o 
  10  16   1     1635.45     1570.30    109.29 o 
  11  16   1      168.25      114.37     32.63 o 
  12  16   1     3993.42     3795.23    257.77 o 
   0  17   1     6847.94     6972.72    224.27 o 
   1  17   1     1738.78     1800.97     44.81 o 
   2  17   1      267.90      260.65     35.66 o 
   3  17   1     1119.54     1090.49     46.73 o 
   4  17   1     9189.82     9008.75    197.14 o 
   5  17   1     2807.73     2795.58     97.48 o 
   6  17   1     2208.38     2163.60     93.43 o 
   7  17   1       79.50       78.22     19.48 o 
   8  17   1     1861.07     1874.51     90.38 o 
   9  17   1     1693.12     1573.11     84.11 o 
  10  17   1     1764.02     1834.58    147.56 o 
  11  17   1        1.61        7.52     18.03 o 
  12  17   1     1072.79     1003.09     94.51 o 
   1  18   1     3925.47     4066.46     79.33 o 
   2  18   1      285.07      318.49     25.33 o 
   3  18   1     3803.29     3721.95     88.12 o 
   4  18   1      223.97      228.68     27.11 o 
   5  18   1      292.35      296.15     35.22 o 
   6  18   1      416.06      472.50     44.83 o 
   7  18   1     5899.59     6173.65    168.86 o 
   8  18   1      369.69      377.49     41.32 o 
   9  18   1       39.68       49.29     18.95 o 
  10  18   1      175.33      151.98     34.65 o 
  11  18   1     2604.80     2437.55    144.57 o 
   0  19   1      638.07      714.53     40.61 o 
   1  19   1     1880.38     2004.26     66.08 o 
   2  19   1      511.59      572.95     34.76 o 
   3  19   1     1677.44     1727.89     80.82 o 
   4  19   1     2680.26     3037.20     99.47 o 
   5  19   1     4470.04     4643.54    139.77 o 
   6  19   1     1947.66     2140.86     96.88 o 
   7  19   1       84.21       76.84     19.60 o 
   8  19   1      265.44      266.35     35.75 o 
   9  19   1     2682.60     2755.84    151.02 o 
  10  19   1      805.85      639.53     72.13 o 
   1  20   1      381.71      400.79     30.18 o 
   2  20   1     7729.46     7850.68    130.12 o 
   3  20   1     1502.56     1605.90     64.12 o 
   4  20   1     1010.14     1045.93     57.61 o 
   5  20   1      444.42      495.84     46.63 o 
   6  20   1     3500.83     3539.86    146.88 o 
   7  20   1      505.50      532.90     50.32 o 
   8  20   1     2420.59     2478.74    110.11 o 
   9  20   1       54.86       84.85     22.01 o 
  10  20   1      654.54      747.13     79.68 o 
   0  21   1     7011.18     7339.60    173.59 o 
   1  21   1      752.75      708.44     35.56 o 
   2  21   1      831.29      859.20     55.57 o 
   3  21   1        0.14        1.37     13.22 o 
   4  21   1     3646.82     3734.77    138.13 o 
   5  21   1       48.86       38.17     14.57 o 
   6  21   1     1239.35     1266.75     68.37 o 
   7  21   1      150.75      110.68     23.53 o 
   8  21   1     2685.21     2765.60    118.19 o 
   9  21   1      361.51      352.16     42.71 o 
   1  22   1      467.54      508.50     37.89 o 
   2  22   1     1601.58     1717.96     80.04 o 
   3  22   1     2332.99     2417.47     81.28 o 
   4  22   1      321.25      347.57     34.53 o 
   5  22   1      504.87      544.38     44.76 o 
   6  22   1      947.56      941.32     67.54 o 
   7  22   1     1879.34     1858.60    103.77 o 
   8  22   1      450.19      468.57     53.97 o 
   0  23   1     1114.05     1151.36     98.43 o 
   1  23   1     2786.87     2970.88    108.64 o 
   2  23   1      378.71      431.91     42.27 o 
   3  23   1     1506.16     1580.73     79.26 o 
   4  23   1      112.98      147.70     37.95 o 
   5  23   1     3671.65     3533.88    372.24 o 
   6  23   1      365.79      353.16     57.75 o 
   7  23   1      144.53       90.48     31.38 o 
   1  24   1     1303.88     1411.98    138.29 o 
   2  24   1     2670.51     2556.23    172.55 o 
   3  24   1     1125.34     1177.45    101.41 o 
   4  24   1      509.33      582.46     72.94 o 
   5  24   1       52.48       46.59     23.70 o 
   0  25   1     3178.70     3314.00    270.34 o 
   1  25   1      133.70      170.16     45.95 o 
   2  25   1      481.10      455.53     98.95 o 
   3  25   1      117.57       98.61     48.86 o 
   0   0   2    14878.18    14661.11    195.09 o 
   2   0   2     8789.62     9409.28    121.53 o 
   4   0   2    17251.96    17242.98    454.96 o 
   6   0   2      459.83      447.64     34.53 o 
   8   0   2     6597.86     7591.16    273.99 o 
  10   0   2    14067.02    14490.27    414.51 o 
  12   0   2     1567.08     1488.36    145.91 o 
  14   0   2     2529.36     2717.89    215.96 o 
   1   1   2     4701.24     4839.63     69.72 o 
   2   1   2    18378.86    19373.87    206.91 o 
   3   1   2     5477.82     5493.11    112.92 o 
   4   1   2     4450.92     5243.88    149.03 o 
   5   1   2     3752.95     4251.39    201.94 o 
   6   1   2     5757.70     6256.20    243.49 o 
   7   1   2     4616.04     5089.85    139.42 o 
   8   1   2     5756.57     6748.97    183.24 o 
   9   1   2     1143.38     1227.49     82.03 o 
  10   1   2      652.52      713.00    137.79 o 
  11   1   2     3021.37     3118.92    143.32 o 
  12   1   2     2606.74     2802.53    141.74 o 
  13   1   2      561.93      582.61     67.26 o 
  14   1   2      270.03      335.68     58.00 o 
  15   1   2      813.63      798.47     86.69 o 
   0   2   2      700.48      726.96     30.37 o 
   1   2   2    13810.60    13821.91    141.84 o 
   2   2   2      839.62      864.31     24.30 o 
   3   2   2     4425.88     4549.17     57.46 o 
   4   2   2      147.52      171.36     12.31 o 
   5   2   2    14486.75    14727.68    179.08 o 
   6   2   2     1022.20     1087.99     45.94 o 
   7   2   2      269.52      307.01     23.10 o 
   8   2   2      877.25      962.07     56.41 o 
   9   2   2     8919.94     9727.38    231.26 o 
  10   2   2       48.38       30.64     28.01 o 
  11   2   2      235.56      194.73     36.23 o 
  12   2   2       25.78       45.31     21.32 o 
  13   2   2     3587.73     3611.01    168.83 o 
  14   2   2      781.52      779.24     82.15 o 
  15   2   2     1113.80     1148.13    102.96 o 
   1   3   2    16181.48    16405.53    110.51 o 
   2   3   2     4330.73     4451.45     54.11 o 
   3   3   2     7939.59     8200.52    120.89 o 
   4   3   2     1466.03     1607.42     37.22 o 
   5   3   2     1221.33     1350.87     43.19 o 
   6   3   2     1869.47     2026.01     74.18 o 
   7   3   2    11301.64    12317.43    192.62 o 
   8   3   2     2567.18     2682.67     92.88 o 
   9   3   2     1366.60     1491.47    112.54 o 
  10   3   2      776.80      750.68     67.26 o 
  11   3   2     4452.33     4481.30    171.41 o 
  12   3   2     1387.48     1423.98    101.74 o 
  13   3   2     1509.96     1613.85    112.59 o 
  14   3   2      181.77      197.00     42.16 o 
  15   3   2     2194.38     2451.37    151.06 o 
   0   4   2    26566.42    26838.15    155.79 o 
   1   4   2     2794.82     2869.87     43.96 o 
   2   4   2      165.43      168.38     10.37 o 
   3   4   2      373.64      369.01     15.79 o 
   4   4   2    10425.10    10870.00    142.74 o 
   5   4   2     1576.07     1707.45     49.77 o 
   6   4   2     7044.12     7442.34    169.44 o 
   7   4   2      147.70      168.75     26.57 o 
   8   4   2     5150.41     5546.56    140.73 o 
   9   4   2     2815.13     2978.81    128.66 o 
  10   4   2     3308.21     3262.35    141.22 o 
  11   4   2      287.73      290.65     44.28 o 
  12   4   2      227.20      250.74     44.76 o 
  13   4   2      564.66      582.33     71.56 o 
  14   4   2     4483.01     4644.65    307.87 o 
  15   4   2      217.67      123.24     42.92 o 
   1   5   2     2503.14     2451.59     38.02 o 
   2   5   2    13664.89    13693.48    174.82 o 
   3   5   2      261.43      248.25     12.72 o 
   4   5   2     4844.83     5076.50    103.86 o 
   5   5   2     2222.06     2399.60     59.03 o 
   6   5   2     7432.40     7708.38    143.99 o 
   7   5   2     1314.70     1357.48     93.58 o 
   8   5   2     7049.91     7384.32    153.75 o 
   9   5   2      473.18      577.00     61.54 o 
  10   5   2     1617.04     1694.95    191.13 o 
  11   5   2     1270.13     1213.82     90.39 o 
  12   5   2     5563.85     5422.35    199.78 o 
  13   5   2      498.47      475.14     61.23 o 
  14   5   2      112.30      132.83     28.75 o 
  15   5   2      238.11      254.17     41.30 o 
   0   6   2     5511.09     5768.57     92.93 o 
   1   6   2     4264.08     4232.06     68.48 o 
   2   6   2     1685.13     1714.30     30.16 o 
   3   6   2     8699.38     9179.29    115.12 o 
   4   6   2    11416.85    11835.61    138.28 o 
   5   6   2    16852.11    16891.47    244.83 o 
   6   6   2       81.77       75.59     17.56 o 
   7   6   2      476.74      582.60     42.09 o 
   8   6   2      783.87      818.33     70.47 o 
   9   6   2     4299.49     4447.15    157.04 o 
  10   6   2     2125.13     2399.74    284.63 o 
  11   6   2       68.33       67.85     21.23 o 
  12   6   2      758.09      763.61     76.24 o 
  13   6   2     2755.74     2774.64    150.89 o 
  14   6   2      259.16      283.42     41.34 o 
  15   6   2     1045.85     1145.72     86.84 o 
   1   7   2     7388.82     7695.08     75.46 o 
   2   7   2     1358.14     1503.67     28.99 o 
   3   7   2    14179.83    14321.43    198.62 o 
   4   7   2     1155.85     1181.81     29.28 o 
   5   7   2     4067.28     4138.56     72.00 o 
   6   7   2      229.89      259.52     26.18 o 
   7   7   2     9586.48    10035.49    174.78 o 
   8   7   2      123.93      149.24     21.44 o 
   9   7   2      668.05      713.96     63.44 o 
  10   7   2       35.93       31.24     26.57 o 
  11   7   2     7360.00     7880.61    330.78 o 
  12   7   2       27.46       30.72     14.02 o 
  13   7   2      939.93     1021.72     90.53 o 
  14   7   2       62.94       69.65     21.41 o 
  15   7   2     2430.44     2495.89    129.95 o 
   0   8   2     3249.92     3258.89     61.49 o 
   1   8   2     5538.45     5690.41    112.82 o 
   2   8   2     3362.19     3461.70     47.98 o 
   3   8   2     1159.26     1168.29     26.41 o 
   4   8   2     5723.79     5853.11     92.13 o 
   5   8   2     6651.88     6600.67    113.85 o 
   6   8   2     1677.83     1812.29     70.10 o 
   7   8   2      150.43      148.68     21.44 o 
   8   8   2      662.39      735.07     48.42 o 
   9   8   2     4555.94     4667.86    164.35 o 
  10   8   2     5995.84     6581.74    203.47 o 
  11   8   2      384.57      350.96     41.46 o 
  12   8   2      864.14      838.78     66.81 o 
  13   8   2     2342.15     2335.38    116.51 o 
  14   8   2     1249.35     1333.68     91.45 o 
   1   9   2      479.02      481.25     17.32 o 
   2   9   2    18077.01    18712.04    211.43 o 
   3   9   2     1624.09     1738.53     31.09 o 
   4   9   2     2317.52     2380.92     53.20 o 
   5   9   2      150.17      156.97     21.43 o 
   6   9   2     7867.80     7932.25    275.79 o 
   7   9   2      786.21      737.34     47.49 o 
   8   9   2     4464.72     4606.38    121.32 o 
   9   9   2      310.64      341.21     54.07 o 
  10   9   2     1823.53     1917.69     92.21 o 
  11   9   2      149.65      155.42     28.73 o 
  12   9   2     3482.24     3584.33    139.45 o 
  13   9   2      282.97      354.25     45.71 o 
  14   9   2       84.91       70.57     31.22 o 
   0  10   2    12687.92    13066.76    245.12 o 
   1  10   2     6442.35     6887.23    116.02 o 
   2  10   2       52.28       37.52      5.81 o 
   3  10   2     1005.40     1017.57     28.34 o 
   4  10   2     9155.68     9630.22    106.62 o 
   5  10   2     1481.66     1495.24     49.64 o 
   6  10   2     5848.23     5870.71    111.03 o 
   7  10   2     1725.30     1776.70     65.49 o 
   8  10   2     3477.44     3449.99     94.34 o 
   9  10   2     2956.33     3132.69    140.85 o 
  10  10   2     1884.03     1953.98     94.06 o 
  11  10   2      198.42      189.76     31.26 o 
  12  10   2      342.30      370.06     58.41 o 
  13  10   2      362.59      388.25     59.84 o 
  14  10   2     2557.77     2815.71    252.57 o 
   1  11   2     5405.98     5489.31    115.08 o 
   2  11   2     1984.12     2248.42     50.07 o 
   3  11   2     5535.41     5363.43    157.99 o 
   4  11   2       65.22       59.57      8.96 o 
   5  11   2      457.18      471.76     33.38 o 
   6  11   2     1229.41     1256.04     51.54 o 
   7  11   2    11889.11    12341.62    194.79 o 
   8  11   2      360.01      403.53     37.64 o 
   9  11   2       91.91       94.39     26.45 o 
  10  11   2      794.20      799.97     91.34 o 
  11  11   2     3955.00     4029.40    182.58 o 
  12  11   2      467.22      513.12     69.01 o 
  13  11   2     1060.79     1042.48    100.84 o 
  14  11   2       56.53       54.39     25.42 o 
   0  12   2     2509.23     2528.53     94.25 o 
   1  12   2     6956.35     7478.64    179.07 o 
   2  12   2      173.57      190.15     16.91 o 
   3  12   2     2228.57     2347.37     80.83 o 
   4  12   2      108.73       76.14     28.56 o 
   5  12   2     4647.05     4827.58    103.81 o 
   6  12   2     1160.20     1172.41     49.81 o 
   7  12   2      822.30      775.79     49.71 o 
   8  12   2     1565.87     1584.94     75.82 o 
   9  12   2     5798.13     5903.73    203.94 o 
  10  12   2      576.19      571.15     67.40 o 
  11  12   2      254.81      267.27     47.23 o 
  12  12   2       88.24       65.25     25.93 o 
  13  12   2     1905.09     2001.99    139.93 o 
   1  13   2      779.97      839.01     37.64 o 
   2  13   2    12118.32    12951.56    141.34 o 
   3  13   2     3137.86     3232.20     96.56 o 
   4  13   2     2587.27     2824.84    124.21 o 
   5  13   2      363.16      324.68     25.91 o 
   6  13   2     4285.69     4515.53    109.20 o 
   7  13   2     2123.67     2155.53     82.01 o 
   8  13   2     2452.47     2565.38    131.32 o 
   9  13   2      345.10      331.31     67.27 o 
  10  13   2     1386.12     1370.93    103.96 o 
  11  13   2     1886.44     1877.44    160.48 o 
  12  13   2     2735.24     2858.02    163.11 o 
  13  13   2      187.18      222.81     47.32 o 
   0  14   2     7693.00     7588.95    321.00 o 
   1  14   2      101.78      104.49     14.14 o 
   2  14   2     1477.68     1554.70     54.20 o 
   3  14   2      139.91      139.92     41.97 o 
   4  14   2    12168.35    12549.18    399.45 o 
   5  14   2      845.28      808.11    102.67 o 
   6  14   2     1600.03     1702.01     65.98 o 
   7  14   2      175.44      176.84     55.78 o 
   8  14   2     1584.24     1623.19    105.65 o 
   9  14   2      218.92      246.03     43.76 o 
  10  14   2     4785.51     5097.58    202.47 o 
  11  14   2       67.05       37.99     19.93 o 
  12  14   2     1564.11     1711.86    126.30 o 
   1  15   2     1875.98     2012.68     61.13 o 
   2  15   2     4773.33     4968.84     90.88 o 
   3  15   2     4217.65     4682.68    143.26 o 
   4  15   2      175.39      131.90     42.48 o 
   5  15   2      887.32      917.63    110.76 o 
   6  15   2     3517.21     3756.34    149.53 o 
   7  15   2     3214.72     3265.97    146.25 o 
   8  15   2      762.25      876.17     92.42 o 
   9  15   2      359.52      424.74     57.55 o 
  10  15   2      607.24      599.83     69.95 o 
  11  15   2     2272.10     2462.68    147.22 o 
  12  15   2      625.88      681.02     80.66 o 
   1  16   2     3855.14     4036.59    111.97 o 
   2  16   2       22.86       25.45      5.74 o 
   3  16   2     1596.29     1264.76    282.11 o 
   4  16   2      614.48      631.20     94.66 o 
   5  16   2     5178.68     5403.07    188.08 o 
   6  16   2       18.82       -0.11     17.27 o 
   7  16   2      216.30      233.26     47.74 o 
   8  16   2      427.16      491.40     98.41 o 
   9  16   2     5699.91     6029.75    217.23 o 
  10  16   2        8.99       30.12     16.91 o 
  11  16   2      513.48      511.02     68.96 o 
   1  17   2     3167.45     3311.07     69.27 o 
   2  17   2     2912.13     2981.66     62.00 o 
   3  17   2     2633.98      465.31   1360.09 o 
   4  17   2      593.49      599.38     92.97 o 
   5  17   2       87.59      115.45     26.51 o 
   6  17   2     1605.85     1808.55    174.19 o 
   7  17   2     5132.04     5145.76    329.67 o 
   8  17   2     1421.57     1616.66    110.16 o 
   9  17   2       59.30       55.46     19.86 o 
  10  17   2      457.39      442.58     62.62 o 
  11  17   2     1190.90     1143.28    120.16 o 
   1  18   2      220.60      234.16     21.87 o 
   2  18   2      116.93      140.42     16.36 o 
   3  18   2      282.74       74.36    153.27 o 
   4  18   2     4995.56     4928.72    267.84 o 
   5  18   2      362.58      332.57     44.59 o 
   6  18   2     3146.47     3415.99    400.00 o 
   7  18   2       48.68       62.07     22.00 o 
   8  18   2     2232.40     2430.08    136.68 o 
   9  18   2      157.39      133.62     32.78 o 
  10  18   2     1158.19     1304.97    107.53 o 
   1  19   2      869.57      858.52     88.78 o 
   2  19   2     4521.53     4757.68    138.07 o 
   3  19   2      514.41      266.36    192.28 o 
   4  19   2      388.55      369.24     77.29 o 
   5  19   2      229.56      253.52     39.31 o 
   6  19   2     2973.39     3057.95    143.93 o 
   7  19   2     1266.13     1368.40    100.27 o 
   8  19   2      912.14      963.86    107.12 o 
   9  19   2      156.50      125.75     31.62 o 
  10  19   2     1185.93     1163.49    102.50 o 
   0  20   2      375.83      397.64     46.63 o 
   1  20   2     2602.15     2802.18    130.64 o 
   2  20   2      388.20      309.73     69.45 o 
   3  20   2      833.60      775.06    109.94 o 
   4  20   2     1931.25     2029.47    178.55 o 
   5  20   2     3637.67     3813.06    155.83 o 
   6  20   2       85.13       80.30     23.00 o 
   7  20   2        0.47       -8.47     11.30 o 
   8  20   2      123.63       84.90     26.89 o 
   9  20   2     2783.37     2686.45    289.56 o 
   1  21   2     1243.26     1335.30    124.40 o 
   2  21   2      793.30      800.30     73.90 o 
   3  21   2     3430.65     3513.77    237.66 o 
   4  21   2      241.20      300.20     70.26 o 
   5  21   2      716.21      739.42    109.57 o 
   6  21   2      256.79      285.55     70.99 o 
   7  21   2     3016.17     3229.38    232.94 o 
   8  21   2      295.52      253.57     69.11 o 
   0  22   2     2409.09     2654.40    214.93 o 
   1  22   2      527.40      545.99     68.61 o 
   2  22   2      456.97      489.67     75.90 o 
   3  22   2      741.82      782.48     77.15 o 
   4  22   2     4362.99     4679.14    276.69 o 
   5  22   2     1529.37     1448.09    154.90 o 
   6  22   2      523.78      647.97    105.22 o 
   7  22   2        3.61      -26.87     26.87 o 
   1  23   2      139.86      131.77     34.64 o 
   2  23   2     4305.24     4933.22    290.42 o 
   3  23   2      128.85       67.27     35.49 o 
   4  23   2      515.85      497.96     81.56 o 
   5  23   2      257.32      287.00     71.44 o 
   0  24   2     3420.14     3758.12    261.55 o 
   1  24   2      800.06      825.42     87.03 o 
   2  24   2      106.02      101.71     44.40 o 
   3  24   2      139.11      130.20     44.00 o 
   1   0   3     8684.43     8937.89    134.82 o 
   3   0   3     7224.32     7668.42    151.94 o 
   5   0   3      449.76      478.42     46.91 o 
   7   0   3    13750.59    15384.26   1454.20 o 
   9   0   3      446.65      460.23     79.75 o 
  11   0   3     3031.05     3218.17    222.78 o 
  13   0   3     2075.05     1976.71    188.06 o 
   0   1   3     4980.10     5150.65    101.44 o 
   1   1   3     3930.87     3819.22     58.67 o 
   2   1   3      329.09      252.48     38.84 o 
   3   1   3     2553.51     2711.74     53.85 o 
   4   1   3     3961.82     4125.35     72.45 o 
   5   1   3     6412.65     6854.46    137.46 o 
   6   1   3     1281.64     1413.32     58.56 o 
   7   1   3      143.49      120.20     21.54 o 
   8   1   3     2212.33     2863.35    132.66 o 
   9   1   3     3963.54     4870.38    178.62 o 
  10   1   3     2303.44     2685.88    137.66 o 
  11   1   3       87.61      168.17     38.61 o 
  12   1   3      217.67      218.62     43.21 o 
  13   1   3     2519.52     2442.68    146.97 o 
  14   1   3     1244.88     1263.54    109.36 o 
   1   2   3      389.80      353.55     17.86 o 
   2   2   3    17878.61    18528.28    166.00 o 
   3   2   3     4801.17     5074.03     73.41 o 
   4   2   3     2714.01     2882.69     58.39 o 
   5   2   3      578.04      617.16     32.63 o 
   6   2   3     6729.32     7427.29    241.83 o 
   7   2   3      229.11      271.08     30.80 o 
   8   2   3     4568.21     5413.16    180.89 o 
   9   2   3      651.96      755.98     70.60 o 
  10   2   3     1739.18     1996.28    119.14 o 
  11   2   3      994.45     1038.14     90.62 o 
  12   2   3     3069.88     3409.97    212.05 o 
  13   2   3      257.77      330.71     69.13 o 
  14   2   3      108.92      121.88     34.40 o 
   0   3   3    16645.16    17128.33    163.18 o 
   1   3   3     2894.08     3090.26     51.96 o 
   2   3   3     1443.09     1600.10     37.84 o 
   3   3   3     1148.35     1295.70     39.62 o 
   4   3   3     4263.94     4474.77     76.44 o 
   5   3   3     4094.90     4308.30    146.74 o 
   6   3   3     2553.12     2685.58     90.96 o 
   7   3   3      105.05      115.01     16.68 o 
   8   3   3     5050.80     6152.98    192.22 o 
   9   3   3      600.43      713.82     97.60 o 
  10   3   3     3725.83     4225.74    173.28 o 
  11   3   3       63.95       41.53     42.00 o 
  12   3   3      319.40      376.11     56.61 o 
  13   3   3      515.23      542.15     69.98 o 
  14   3   3     2293.86     2173.47    143.91 o 
   1   4   3      699.33      670.96     24.09 o 
   2   4   3     1754.47     1813.09     39.85 o 
   3   4   3    12477.97    12689.50    132.60 o 
   4   4   3       18.51       25.58      6.18 o 
   5   4   3     3106.86     3426.38    202.52 o 
   6   4   3     1803.07     1892.83     73.26 o 
   7   4   3     3136.32     3675.50    217.66 o 
   8   4   3      676.60      869.24     72.69 o 
   9   4   3      246.77      271.74     43.12 o 
  10   4   3      372.58      477.45     59.20 o 
  11   4   3     9497.74    10556.42    287.14 o 
  12   4   3      469.20      521.63     66.23 o 
  13   4   3      162.07      170.36     40.06 o 
  14   4   3       22.30       38.11     27.49 o 
   0   5   3      984.63      994.81     38.08 o 
   1   5   3     8905.49     9308.39     88.73 o 
   2   5   3      256.98      290.31     15.72 o 
   3   5   3     3126.50     3234.32     59.58 o 
   4   5   3      726.70      724.52     40.09 o 
   5   5   3     8242.95     8299.89    129.94 o 
   6   5   3      227.48      214.25     20.85 o 
   7   5   3      645.18      683.19     47.87 o 
   8   5   3      598.22      671.38     64.55 o 
   9   5   3     6948.60     8314.79    400.08 o 
  10   5   3      508.50      573.65     98.90 o 
  11   5   3      620.75      593.89    116.52 o 
  12   5   3       79.97       70.40     24.84 o 
  13   5   3     1817.64     2152.78    139.52 o 
  14   5   3      414.77      519.08     70.79 o 
   1   6   3     3766.50     3841.04     57.09 o 
   2   6   3     9003.69     9162.13     91.00 o 
   3   6   3     1537.25     1557.51     45.49 o 
   4   6   3     1186.99     1285.18     51.28 o 
   5   6   3      263.15      248.19     19.74 o 
   6   6   3     5631.46     6010.49    164.84 o 
   7   6   3     5546.65     6349.78    279.36 o 
   8   6   3     4966.15     5353.78    182.19 o 
   9   6   3      231.05      260.70     41.71 o 
  10   6   3      853.60      914.68     82.66 o 
  11   6   3      861.60      980.60     88.65 o 
  12   6   3     1583.59     1756.34    176.05 o 
  13   6   3      621.13      667.44     78.49 o 
  14   6   3      136.28      122.42     47.35 o 
   0   7   3     9889.80    10249.20    135.85 o 
   1   7   3      434.02      470.85     20.73 o 
   2   7   3      109.14       95.12     16.30 o 
   3   7   3      157.60      158.44     13.73 o 
   4   7   3    11130.33    11328.49    170.85 o 
   5   7   3      357.43      353.43     27.73 o 
   6   7   3     5166.59     5207.30    152.41 o 
   7   7   3      614.40      628.62     45.56 o 
   8   7   3     2232.35     2254.88     91.12 o 
   9   7   3      121.14      113.45     30.90 o 
  10   7   3     2284.35     2241.19    130.78 o 
  11   7   3      100.46       82.93     24.33 o 
  12   7   3     1235.75     1476.52    129.75 o 
  13   7   3        2.21       14.85     15.63 o 
  14   7   3     3752.46     4095.68    200.90 o 
   1   8   3     5480.08     5900.89     68.44 o 
   2   8   3     6231.63     6617.08     83.64 o 
   3   8   3     1187.39     1288.33     32.43 o 
   4   8   3      826.83      867.40     36.03 o 
   5   8   3      344.45      357.42     29.99 o 
   6   8   3     2426.82     2476.41    172.97 o 
   7   8   3     5337.30     5841.36    270.95 o 
   8   8   3      587.42      656.15     48.76 o 
   9   8   3     1166.89     1298.80     93.80 o 
  10   8   3     2139.46     2098.88    123.18 o 
  11   8   3     1375.77     1394.44    190.89 o 
  12   8   3     2007.54     2062.88    139.51 o 
  13   8   3     1104.06     1136.54    102.14 o 
   0   9   3       29.35       57.43      9.16 o 
   1   9   3     5916.64     6205.81     63.61 o 
   2   9   3      214.42      226.45     10.71 o 
   3   9   3     2536.31     2604.96     54.22 o 
   4   9   3      842.27      865.06     34.52 o 
   5   9   3    10758.75    11284.46    251.90 o 
   6   9   3     2279.34     2437.58    117.90 o 
   7   9   3       71.54       93.24     17.29 o 
   8   9   3      106.75      128.69     21.39 o 
   9   9   3     4536.21     4828.30    179.98 o 
  10   9   3       21.75       32.62     17.97 o 
  11   9   3      339.08      399.76     56.07 o 
  12   9   3       62.61       64.84     24.70 o 
  13   9   3     2934.32     3093.58    140.56 o 
   1  10   3     1341.18     1392.75     30.02 o 
   2  10   3     4349.98     4517.03     67.58 o 
   3  10   3     7824.64     8310.47     94.08 o 
   4  10   3     2353.53     2438.09     54.19 o 
   5  10   3     3764.16     3970.75    116.12 o 
   6  10   3      623.83      626.77     50.83 o 
   7  10   3     2847.71     2986.37     95.93 o 
   8  10   3     2007.04     2097.86    114.35 o 
   9  10   3     1133.78     1126.93     87.50 o 
  10  10   3      166.35      219.40     52.66 o 
  11  10   3     3904.41     4321.46    189.01 o 
  12  10   3     1125.70     1210.16     85.48 o 
  13  10   3        7.42       -0.04     15.69 o 
   0  11   3     9729.26    10559.53    108.45 o 
   1  11   3      651.20      727.05     36.41 o 
   2  11   3      292.21      288.82     20.39 o 
   3  11   3      633.53      642.69     34.45 o 
   4  11   3     5666.01     5791.64     76.33 o 
   5  11   3      752.79      817.17     49.83 o 
   6  11   3      933.69      958.01     86.67 o 
   7  11   3      134.25      139.14     42.10 o 
   8  11   3     5629.55     6158.06    194.61 o 
   9  11   3      634.75      677.59     68.56 o 
  10  11   3     3091.12     3293.61    129.34 o 
  11  11   3       63.96       33.06     14.01 o 
  12  11   3      150.90      143.25     30.02 o 
   1  12   3       88.01       84.78     11.46 o 
   2  12   3     7456.86     7867.55    165.44 o 
   3  12   3     1381.01     1521.61     45.17 o 
   4  12   3     1893.67     1946.59     70.38 o 
   5  12   3     2116.04     2343.94     80.72 o 
   6  12   3     3502.29     3876.99    155.07 o 
   7  12   3      302.16      305.17     34.41 o 
   8  12   3     3249.52     3417.39    119.93 o 
   9  12   3      320.71      381.48     42.87 o 
  10  12   3      948.51      951.32     70.31 o 
  11  12   3     1434.64     1561.01     92.95 o 
  12  12   3     2439.34     2738.14    165.64 o 
   0  13   3     3976.15     3949.02    193.28 o 
   1  13   3     6361.36     7017.76    206.16 o 
   2  13   3      210.52      222.04     27.71 o 
   3  13   3      318.82      333.01     26.26 o 
   4  13   3     1213.40     1250.18    139.71 o 
   5  13   3     3081.48     3435.23    141.01 o 
   6  13   3      147.47      135.96     31.50 o 
   7  13   3       96.82      107.95     28.34 o 
   8  13   3     1029.49     1040.52     88.98 o 
   9  13   3     4200.87     4499.36    192.99 o 
  10  13   3      448.83      497.18     67.89 o 
  11  13   3      440.88      424.58     64.48 o 
  12  13   3       30.01       36.54     19.09 o 
   1  14   3     5238.10     5789.06    150.57 o 
   2  14   3      764.88      849.00     63.62 o 
   3  14   3     4311.02     4409.67    170.85 o 
   4  14   3      341.97      376.59     77.21 o 
   5  14   3      734.89      764.67     96.85 o 
   6  14   3      174.31      195.33     39.90 o 
   7  14   3     6313.62     6843.13    221.66 o 
   8  14   3      355.97      316.62     49.25 o 
   9  14   3      166.19      186.56     42.74 o 
  10  14   3       27.31       29.29     23.34 o 
  11  14   3     1632.54     1670.83    153.75 o 
   0  15   3     2659.78     2628.00    158.43 o 
   1  15   3      965.41      999.71     29.74 o 
   2  15   3       11.13       11.88     15.17 o 
   3  15   3      582.52      633.11    131.70 o 
   4  15   3     4502.65     4720.42    285.35 o 
   5  15   3     2001.26     2255.35    240.67 o 
   6  15   3     1669.46     1833.92    215.52 o 
   7  15   3      216.93      196.24     37.99 o 
   8  15   3      866.59      969.93     87.93 o 
   9  15   3     2094.90     2197.73    160.14 o 
  10  15   3     1123.50     1175.65    103.81 o 
  11  15   3      194.12      168.88     40.27 o 
   1  16   3      426.39      473.12     89.90 o 
   2  16   3     6573.42     7412.31    158.87 o 
   3  16   3      753.60      824.26     61.54 o 
   4  16   3      912.26     1042.45    136.26 o 
   5  16   3      477.25      523.89     57.30 o 
   6  16   3     3270.01     3674.75    211.34 o 
   7  16   3      251.61      268.98     44.23 o 
   8  16   3     2469.55     2645.61    145.97 o 
   9  16   3      349.18      334.13     54.18 o 
  10  16   3      881.74      841.16     88.54 o 
   1  17   3     1351.81     1499.98    167.91 o 
   2  17   3       66.33        3.52     31.25 o 
   3  17   3      648.45      698.82     56.61 o 
   4  17   3     2449.25     2607.14    222.38 o 
   5  17   3     2039.47     2287.74    129.63 o 
   6  17   3     1152.88     1471.43    101.44 o 
   7  17   3       13.64       34.53     16.58 o 
   8  17   3     1421.17     1580.71    118.81 o 
   9  17   3     1303.76     1354.56    114.41 o 
   1  18   3      734.93      905.96    132.26 o 
   2  18   3      388.67      450.19     96.44 o 
   3  18   3     5189.89     5393.27    320.44 o 
   4  18   3      101.44      142.52     49.20 o 
   5  18   3     1273.26     1430.02    166.02 o 
   6  18   3      120.19      111.48     36.83 o 
   7  18   3     1996.70     2499.99    165.10 o 
   8  18   3      112.17       86.09     53.73 o 
   9  18   3      399.88      437.59     63.42 o 
   0  19   3     1298.29     1615.61    179.96 o 
   1  19   3     2284.41     2315.49    217.34 o 
   2  19   3      145.53      119.97     49.00 o 
   3  19   3      886.10      956.66    135.91 o 
   4  19   3     1010.20     1300.85    160.13 o 
   5  19   3     2892.67     3597.71    267.29 o 
   6  19   3      655.55      752.84    120.75 o 
   7  19   3       15.89       -4.71     23.21 o 
   8  19   3       38.34      -26.93     26.93 o 
   1  20   3      787.65      701.38    121.58 o 
   2  20   3     3096.92     3806.40    280.86 o 
   3  20   3      309.14      321.19     80.59 o 
   4  20   3      521.04      609.80    110.48 o 
   5  20   3      295.52      305.65     79.98 o 
   6  20   3     1859.32     2243.67    214.42 o 
   7  20   3      940.32      827.31    131.29 o 
   0  21   3     4188.10     4953.13    326.88 o 
   1  21   3      168.96      238.44     71.93 o 
   2  21   3      118.67       24.26     16.05 o 
   3  21   3      120.84      194.58     66.78 o 
   4  21   3     3065.04     3346.33    262.33 o 
   5  21   3      225.65      366.36     86.84 o 
   6  21   3     1170.05     1373.95    171.16 o 
   1  22   3     1832.10     1980.32    148.85 o 
   2  22   3      712.76      751.13    128.24 o 
   3  22   3      998.88     1133.99    155.17 o 
   4  22   3       34.77       10.65     19.71 o 
   0  23   3      275.87      277.40     80.42 o 
   1  23   3     1333.91     1533.38    131.78 o 
   0   0   4    10003.31    10461.26    240.93 o 
   2   0   4      370.59      355.92     52.89 o 
   4   0   4     6964.93     7544.81    301.13 o 
   6   0   4      551.29      690.90     94.14 o 
   8   0   4     3941.80     4647.03    267.38 o 
  10   0   4     2793.02     3721.22    253.22 o 
  12   0   4      836.83      995.15    137.55 o 
   1   1   4     3491.20     3684.33     99.92 o 
   2   1   4     4602.22     4848.27    132.13 o 
   3   1   4     1488.22     1609.60     76.24 o 
   4   1   4      904.81      949.99     59.71 o 
   5   1   4      595.59      618.11     49.39 o 
   6   1   4     2757.57     2796.66    136.02 o 
   7   1   4     3628.39     4671.38    180.41 o 
   8   1   4     2192.88     2444.47    171.68 o 
   9   1   4      733.39      895.28     84.05 o 
  10   1   4      547.80      896.45     86.60 o 
  11   1   4     1508.72     1863.45    151.84 o 
  12   1   4     1241.46     1669.51    125.51 o 
  13   1   4      946.47      957.32     98.74 o 
   0   2   4     1781.78     1833.75    134.74 o 
   1   2   4     5754.14     5822.91    143.87 o 
   2   2   4      203.59      187.38     22.11 o 
   3   2   4      994.33     1039.34     60.53 o 
   4   2   4      291.06      313.67     33.49 o 
   5   2   4     7212.18     7866.43    178.07 o 
   6   2   4      473.65      551.12     47.38 o 
   7   2   4       40.31       22.69     14.57 o 
   8   2   4      511.82      604.27     67.29 o 
   9   2   4     4770.21     5972.28    249.43 o 
  10   2   4      283.17      343.21     53.54 o 
  11   2   4      518.23      659.78     94.02 o 
  12   2   4       28.93       14.50     46.72 o 
  13   2   4     2219.59     2537.29    159.85 o 
   1   3   4      749.00      779.16     70.42 o 
   2   3   4     2405.77     2480.57     81.22 o 
   3   3   4     6780.62     7145.16    135.71 o 
   4   3   4      150.89      161.27     25.72 o 
   5   3   4     2677.02     2772.93     91.07 o 
   6   3   4     1339.66     1402.58     72.47 o 
   7   3   4     2219.53     2528.91    134.10 o 
   8   3   4      509.69      583.83    140.08 o 
   9   3   4      473.70      524.68    109.95 o 
  10   3   4      156.51      177.70     39.26 o 
  11   3   4     3922.33     4705.37    252.29 o 
  12   3   4      133.79      193.20     44.68 o 
  13   3   4      408.62      394.28     63.38 o 
   0   4   4     9715.58    10158.63    304.24 o 
   1   4   4      708.83      720.09     43.91 o 
   2   4   4      103.79      134.02     22.80 o 
   3   4   4       51.94       51.51     12.16 o 
   4   4   4     4357.91     4395.84    108.71 o 
   5   4   4      749.38      758.22     44.21 o 
   6   4   4     1887.35     1948.27     82.81 o 
   7   4   4       54.34       89.11     20.28 o 
   8   4   4     3426.43     4004.59    173.30 o 
   9   4   4      804.77      940.89    129.76 o 
  10   4   4     1482.76     1869.04    204.62 o 
  11   4   4      274.03      312.96     57.15 o 
  12   4   4      797.37      853.74     90.58 o 
   1   5   4      816.76      858.67     47.09 o 
   2   5   4     9527.55    10166.31    160.34 o 
   3   5   4     1532.09     1560.89     62.17 o 
   4   5   4     1552.49     1645.96     62.98 o 
   5   5   4      679.94      764.97     43.18 o 
   6   5   4     4234.55     4427.55    212.12 o 
   7   5   4      406.53      457.87     42.08 o 
   8   5   4     2031.29     2395.65    136.81 o 
   9   5   4      643.61      640.74     71.70 o 
  10   5   4     1429.33     1668.37    180.24 o 
  11   5   4     1187.04     1310.36    338.13 o 
  12   5   4     2420.17     2850.73    400.14 o 
   0   6   4     1413.65      630.75    752.34 o 
   1   6   4     2358.10      918.82    576.01 o 
   2   6   4       69.97       86.76     15.34 o 
   3   6   4     2471.35     2554.80     77.89 o 
   4   6   4     3024.19     3071.55    101.12 o 
   5   6   4     5453.23     5517.26    113.31 o 
   6   6   4      424.86      455.87     39.45 o 
   7   6   4      106.13      103.10     29.13 o 
   8   6   4      724.19      913.88     83.01 o 
   9   6   4     1826.80     2157.54    131.42 o 
  10   6   4     1021.96     1241.63    102.18 o 
  11   6   4      110.25       82.98     28.74 o 
  12   6   4      351.90      359.62     59.13 o 
   1   7   4     4846.37     5068.84     95.88 o 
   2   7   4      369.21      377.49     25.92 o 
   3   7   4     3295.50     3314.90     86.24 o 
   4   7   4       32.81       36.54     10.51 o 
   5   7   4       45.94       46.39      9.27 o 
   6   7   4      215.40      187.22     21.30 o 
   7   7   4     6774.77     7578.97    302.60 o 
   8   7   4      111.60      122.94     40.86 o 
   9   7   4      820.06      916.42     85.66 o 
  10   7   4      120.17      147.25     37.77 o 
  11   7   4     1828.91     2150.69    139.31 o 
  12   7   4      142.41      134.77     35.50 o 
   0   8   4     5533.72     5781.64    185.42 o 
   1   8   4     3021.43     3153.55     64.82 o 
   2   8   4      582.95      686.34     33.57 o 
   3   8   4      692.64      652.86     36.77 o 
   4   8   4     4035.35     4283.39    197.01 o 
   5   8   4     2606.34     2721.08     78.04 o 
   6   8   4      750.75      852.92     73.63 o 
   7   8   4      182.06      171.48     35.53 o 
   8   8   4     1354.87     1558.24    107.13 o 
   9   8   4     1801.56     2007.61    126.96 o 
  10   8   4     1319.05     1510.09    201.28 o 
  11   8   4       25.69       26.89     17.24 o 
  12   8   4      426.01      529.93    107.44 o 
   1   9   4       16.15       19.48      5.36 o 
   2   9   4     6935.83     7267.06    120.67 o 
   3   9   4     1389.45     1476.15     52.07 o 
   4   9   4      728.25      740.73     31.94 o 
   5   9   4      879.09      867.30    120.21 o 
   6   9   4     4479.87     5017.59    177.48 o 
   7   9   4      322.02      308.58     46.18 o 
   8   9   4     2552.17     2784.82    185.74 o 
   9   9   4      114.77      126.05     31.70 o 
  10   9   4      946.21     1137.07    139.87 o 
  11   9   4      264.64      261.52     48.28 o 
   0  10   4     3405.92     3934.99    204.88 o 
   1  10   4     2089.67     2266.60     47.70 o 
   2  10   4      312.70      321.95     17.63 o 
   3  10   4      246.65      261.01     14.03 o 
   4  10   4     2931.67     3602.13    252.03 o 
   5  10   4      807.09      797.34    117.63 o 
   6  10   4     2105.53     2149.12    114.12 o 
   7  10   4       76.76      114.99     28.74 o 
   8  10   4     1176.15     1348.52    100.67 o 
   9  10   4     1585.60     1736.41    116.21 o 
  10  10   4     1089.28     1196.77    100.10 o 
  11  10   4      444.68      438.09     63.35 o 
   1  11   4     1090.53     1150.11     41.96 o 
   2  11   4      187.59      188.83     14.68 o 
   3  11   4     6395.54     6986.83    126.63 o 
   4  11   4      258.59      278.16     73.70 o 
   5  11   4     1159.31     1201.01    148.08 o 
   6  11   4      309.12      368.51     54.46 o 
   7  11   4     2578.24     2854.13    135.42 o 
   8  11   4       52.08       64.58     77.26 o 
   9  11   4      393.65      405.08     56.42 o 
  10  11   4      188.77      171.46     59.20 o 
  11  11   4     3603.56     4233.63    193.50 o 
   1  12   4     3742.76     3845.81     78.82 o 
   2  12   4       16.42       11.88      6.33 o 
   3  12   4     1419.45     1468.60     72.54 o 
   4  12   4      609.37      654.86     53.63 o 
   5  12   4     3520.83     3794.85    268.54 o 
   6  12   4      732.06      809.67    124.37 o 
   7  12   4      285.43      341.39     46.97 o 
   8  12   4      485.85      469.34     58.00 o 
   9  12   4     3666.71     4141.03    337.24 o 
  10  12   4      326.05      356.92     54.59 o 
   1  13   4     2089.70     2391.23     91.85 o 
   2  13   4     3587.07     4299.63    293.95 o 
   3  13   4      574.78      455.68     94.12 o 
   4  13   4      520.72      484.29    101.13 o 
   5  13   4      376.29      486.10     98.15 o 
   6  13   4     1836.74     2048.27    202.74 o 
   7  13   4     2588.74     2829.71    242.02 o 
   8  13   4      604.60      649.44     74.89 o 
   9  13   4      132.98      157.30     36.86 o 
  10  13   4      845.06      887.22    134.62 o 
   1  14   4       39.36       11.55     29.17 o 
   2  14   4      547.98      555.55    108.30 o 
   3  14   4      312.61       87.29    204.30 o 
   4  14   4     2762.29     3263.24    260.35 o 
   5  14   4      402.91      436.19     54.58 o 
   6  14   4     1735.01     1925.34    119.37 o 
   7  14   4       68.16       60.17     34.21 o 
   8  14   4     1256.59     1359.48    157.26 o 
   9  14   4       71.67      116.82     35.02 o 
   1  15   4     2013.37     2486.91    232.21 o 
   2  15   4     1368.24     1442.22    176.60 o 
   3  15   4     1487.04     1707.43    190.81 o 
   4  15   4       61.69       62.51     37.35 o 
   5  15   4      123.96      154.25     57.17 o 
   6  15   4     1225.30     1416.27    103.16 o 
   7  15   4     3709.25     4267.54    188.22 o 
   8  15   4      662.67      627.73     74.27 o 
   9  15   4      226.17      261.64     50.24 o 
   0  16   4      151.49      151.38     60.88 o 
   1  16   4     3034.75     3534.38    286.07 o 
   2  16   4       66.45      127.17     58.61 o 
   3  16   4     1186.07     1373.62    175.54 o 
   4  16   4      123.75      162.34     61.53 o 
   5  16   4     2881.22     3356.66    272.97 o 
   6  16   4       36.97       -6.02     19.56 o 
   7  16   4      372.30      357.83     93.47 o 
   8  16   4       62.18        7.00     20.30 o 
   1  17   4      339.46      317.20     86.51 o 
   2  17   4     1515.72     1727.80    202.38 o 
   3  17   4     3589.59     4330.14    316.00 o 
   4  17   4      337.68      463.80    105.00 o 
   5  17   4      466.22      461.25    106.21 o 
   6  17   4      616.80      791.97    134.47 o 
   7  17   4      698.35      789.03    137.35 o 
   0  18   4     2803.54     3349.12    284.49 o 
   1  18   4      142.66      114.84     57.05 o 
   2  18   4       36.37       77.84     45.50 o 
   3  18   4      191.80      262.44     82.49 o 
   4  18   4     2634.44     2949.70    265.45 o 
   5  18   4       55.30       62.24     45.99 o 
   6  18   4     1694.25     1888.75    210.98 o 
   1  19   4      344.19      460.67    106.95 o 
   2  19   4     2253.97     2634.75    255.09 o 
   3  19   4     1117.60     1309.59    179.67 o 
   4  19   4      322.86      278.18     85.92 o 
   5  19   4      487.15      555.15    118.46 o 
   0  20   4      580.20      759.55    139.02 o 
   1  20   4     1414.23     1758.97    150.40 o 
   2  20   4      116.55      136.71     61.42 o 
   3  20   4      439.40      587.21    122.23 o 
   1   0   5     1199.80     1256.25     98.28 o 
   3   0   5     3572.65     3764.15    241.43 o 
   5   0   5      100.62      108.97     41.58 o 
   7   0   5     3008.22     3356.46    242.61 o 
   9   0   5      430.50      467.84     94.75 o 
   0   1   5     2412.59     2717.10    145.61 o 
   1   1   5     3480.34     3919.61    140.61 o 
   2   1   5     1303.64     1380.51    102.27 o 
   3   1   5      649.12      755.54     76.60 o 
   4   1   5     2384.32     2441.21    138.73 o 
   5   1   5     1853.87     2045.33    128.72 o 
   6   1   5      500.89      537.01     67.00 o 
   7   1   5      180.90      209.85     67.50 o 
   8   1   5      320.52      404.63     62.30 o 
   9   1   5     1547.85     1869.11    133.45 o 
  10   1   5     1457.12     1894.62    136.47 o 
   1   2   5      479.08      540.01     51.43 o 
   2   2   5     4399.70     4880.15    191.85 o 
   3   2   5      117.86      126.15     28.54 o 
   4   2   5      259.43      255.65     45.17 o 
   5   2   5      121.19      140.50     33.64 o 
   6   2   5     3460.48     3640.49    174.73 o 
   7   2   5      788.03      822.73     85.10 o 
   8   2   5     1207.45     1510.15    116.93 o 
   9   2   5      122.11      160.46     39.43 o 
  10   2   5     1002.01     1308.43    114.31 o 
   0   3   5     3918.76     4142.44    185.49 o 
   1   3   5       22.68        8.16     13.34 o 
   2   3   5      774.34      784.83     76.40 o 
   3   3   5      535.25      581.19     66.31 o 
   4   3   5     1881.87     1996.14    124.39 o 
   5   3   5     1109.94     1206.42     99.12 o 
   6   3   5     1503.52     1650.31    117.27 o 
   7   3   5       77.74      118.51     32.44 o 
   8   3   5     1739.56     2088.17    137.62 o 
   9   3   5      337.26      333.80     57.16 o 
  10   3   5     1452.72     1782.94    133.80 o 
   1   4   5     3483.67     3985.25    158.92 o 
   2   4   5      719.98      743.82     59.58 o 
   3   4   5     2972.84     3199.95    155.17 o 
   4   4   5       29.14       10.52     12.95 o 
   5   4   5      542.03      480.43     75.83 o 
   6   4   5      277.02      316.58     52.00 o 
   7   4   5     3820.80     4353.54    194.08 o 
   8   4   5       40.51       71.99     25.44 o 
   9   4   5       17.31       19.45     28.81 o 
  10   4   5       52.53       62.22     26.45 o 
   0   5   5     1326.68     1472.49    103.00 o 
   1   5   5     2996.60     3543.50    127.09 o 
   2   5   5      520.24      626.47     53.85 o 
   3   5   5     1020.97     1258.94     97.10 o 
   4   5   5      183.87      197.43     38.89 o 
   5   5   5     3830.66     4209.31    251.15 o 
   6   5   5      279.69      335.41     52.93 o 
   7   5   5       35.28       42.23     23.63 o 
   8   5   5      527.05      598.08     73.47 o 
   9   5   5     2417.09     2838.98    167.10 o 
  10   5   5      219.76      207.81     45.68 o 
   1   6   5      643.86      671.98    111.86 o 
   2   6   5     2018.06     2283.80    100.73 o 
   3   6   5     1586.17     1901.74    217.37 o 
   4   6   5      443.06      449.74     58.49 o 
   5   6   5      472.66      587.18     92.64 o 
   6   6   5     1336.07     1619.51    114.45 o 
   7   6   5     1428.27     1426.97    109.94 o 
   8   6   5     1147.82     1206.06    104.35 o 
   9   6   5      170.89      149.84     43.72 o 
  10   6   5      381.17      420.03     63.60 o 
   0   7   5     1667.59     1514.00    171.20 o 
   1   7   5      161.96      157.60     33.07 o 
   2   7   5      446.23      497.10    104.88 o 
   3   7   5       37.33       36.00     14.17 o 
   4   7   5     4662.04     5274.64    195.44 o 
   5   7   5       46.75       90.66     27.26 o 
   6   7   5      671.76      695.85    106.22 o 
   7   7   5       31.62       67.29     27.02 o 
   8   7   5      624.43      649.87     74.72 o 
   9   7   5       40.74       27.54     18.55 o 
   1   8   5     1149.88     1251.40    159.96 o 
   2   8   5     2147.39     2407.55    159.71 o 
   3   8   5     2933.80     3384.53    181.13 o 
   4   8   5      557.40      657.64     67.96 o 
   5   8   5      329.66      423.83     56.25 o 
   6   8   5      921.56     1091.85     91.91 o 
   7   8   5     1736.11     1905.59    124.90 o 
   8   8   5      639.93      722.97     79.22 o 
   9   8   5      370.15      519.61     68.35 o 
   0   9   5      663.01      570.31    109.08 o 
   1   9   5     1924.42     1916.76    200.98 o 
   2   9   5      173.07      109.97     51.21 o 
   3   9   5     1159.19     1344.19    104.81 o 
   4   9   5       25.21       33.64     20.80 o 
   5   9   5     3164.15     3609.14    159.50 o 
   6   9   5       66.78       83.45     27.05 o 
   7   9   5       86.04      110.07     30.67 o 
   8   9   5      427.14      460.29     61.65 o 
   9   9   5     2609.58     2972.06    163.68 o 
   1  10   5     1828.16     2257.98    223.84 o 
   2  10   5      688.23      749.43    126.83 o 
   3  10   5     1640.79     1700.21    192.23 o 
   4  10   5       44.55       29.27     31.03 o 
   5  10   5       69.59       62.99     32.77 o 
   6  10   5      476.93      551.33    112.85 o 
   7  10   5     2522.05     2754.72    254.27 o 
   8  10   5      105.25      158.67     64.41 o 
   0  11   5     5066.54     5615.94    355.17 o 
   1  11   5      229.95      306.56     86.70 o 
   2  11   5      133.09      148.69     63.79 o 
   3  11   5       47.98       37.30     28.05 o 
   4  11   5     2101.78     2312.40    229.87 o 
   5  11   5      132.47      123.90     51.86 o 
   6  11   5     1639.50     1978.40    213.39 o 
   7  11   5       27.24      -15.58     23.77 o 
   8  11   5     1188.39     1153.25    166.44 o 
   1  12   5      589.17      804.08    140.96 o 
   2  12   5     2710.64     3266.21    278.01 o 
   3  12   5      343.81      444.93    105.16 o 
   4  12   5      284.62      341.17     92.53 o 
   5  12   5      141.74       93.17     49.37 o 
   6  12   5     2498.19     2837.25    259.12 o 
   7  12   5      728.77      997.58    155.49 o 
   0  13   5       92.30       90.03     52.53 o 
   1  13   5     1866.99     2111.20    227.95 o 
   2  13   5      159.15      163.71     65.28 o 
   3  13   5      125.06       59.97     39.42 o 
   4  13   5     2110.61     1898.25    215.85 o 
   5  13   5     1208.64     1578.99    195.69 o 
   6  13   5       36.91        9.48     30.96 o 
   7  13   5       40.99       34.28     23.67 o 
   1  14   5     1124.13     1452.65    194.96 o 
   2  14   5      190.11      304.15     90.70 o 
   3  14   5     1911.73     2102.13    229.44 o 
   4  14   5        5.93       28.56     31.55 o 
   5  14   5      524.14      554.92    116.10 o 
   6  14   5      194.82      194.46     69.71 o 
   0  15   5     1501.35     1828.17    219.37 o 
   1  15   5     1382.27     1761.47    216.15 o 
   2  15   5      132.20      148.75     65.26 o 
   3  15   5      108.16      108.19     64.88 o 
   4  15   5     2744.57     3165.54    288.15 o 
   5  15   5      841.64      807.18    144.62 o 
   1  16   5       99.24      110.28     36.45 o 
   2  16   5     1993.11     2686.78    268.17 o 
   3  16   5      417.31      405.77    106.03 o 
   0  17   5     3146.50     3468.04    313.86 o 
   1  17   5      403.87      517.91     87.03 o 
   0   0   6     5198.80     6006.75    343.34 o 
   2   0   6      351.65      373.35     62.56 o 
   4   0   6     1260.53     1461.49    171.36 o 
   6   0   6      927.38      958.36    140.45 o 
   1   1   6      559.26      654.02     56.66 o 
   2   1   6      590.59      714.72     59.33 o 
   3   1   6     2548.04     2781.59    201.05 o 
   4   1   6       41.36       39.23     17.99 o 
   5   1   6      192.38      205.72     45.92 o 
   6   1   6      764.13     1002.53    101.79 o 
   7   1   6      449.27      519.65     74.88 o 
   0   2   6     1841.20     2008.39    139.24 o 
   1   2   6     1237.44     1511.98     88.53 o 
   2   2   6      228.03      256.00     36.86 o 
   3   2   6      988.38     1194.10    117.29 o 
   4   2   6      419.22      427.88     63.54 o 
   5   2   6     2165.77     2413.04    157.48 o 
   6   2   6       64.94      129.90     36.78 o 
   7   2   6      163.13      203.54     48.19 o 
   1   3   6     1569.75     1923.72     96.18 o 
   2   3   6       93.62      128.76     28.98 o 
   3   3   6     1586.75     1816.60    107.56 o 
   4   3   6        8.00       21.00     18.90 o 
   5   3   6      211.39      212.03     43.93 o 
   6   3   6      229.84      317.35     57.00 o 
   0   4   6     1245.67     1598.77    123.98 o 
   1   4   6      156.74      177.01     29.29 o 
   2   4   6      399.61      481.62     54.41 o 
   3   4   6        5.08       -3.45     10.97 o 
   4   4   6     2627.96     3231.08    202.13 o 
   5   4   6      105.82      155.50     41.17 o 
   6   4   6      624.14      672.49     82.55 o 
   1   5   6      439.79      539.36     50.47 o 
   2   5   6     1661.63     2096.92    111.95 o 
   3   5   6      127.31      118.65     28.01 o 
   4   5   6      200.86      255.48     39.40 o 
   5   5   6        7.47        9.36     13.72 o 
   6   5   6     1168.58     1453.69    120.79 o 
   0   6   6     1328.14     1607.18    120.58 o 
   1   6   6     1026.44     1180.67     73.12 o 
   2   6   6      150.02      221.11     91.45 o 
   3   6   6      451.63      560.21     71.09 o 
   4   6   6     1139.94     1208.23    105.82 o 
   5   6   6     1200.64     1366.57    113.40 o 
   6   6   6      803.88     1047.23    189.51 o 
   1   7   6      558.39      554.54     82.25 o 
   2   7   6       31.06       -0.37     25.22 o 
   3   7   6     2718.88     2987.16    269.37 o 
   4   7   6       34.66       14.10     30.13 o 
   5   7   6      266.62      298.55     86.99 o 
   0   8   6     1626.15     1765.55    208.99 o 
   1   8   6      503.98      596.64     87.57 o 
   2   8   6       28.70        3.78     21.20 o 
   3   8   6      262.61      276.80     82.66 o 
   4   8   6      553.82      822.24    144.24 o 
   5   8   6      821.88     1004.24    158.81 o 
   1   9   6       94.43       60.38     29.77 o 
   2   9   6     1763.88     2092.19    231.08 o 
   3   9   6      101.34      158.41     65.30 o 
   4   9   6      204.55      263.59     80.14 o 
   0  10   6     1091.85     1139.77    174.14 o 
   1  10   6      435.46      442.02     75.81 o 
   2  10   6      394.80      423.45    106.60 o 
   3  10   6      256.94      226.91     81.40 o 
   1  11   6     1077.73     1265.23    131.47 o 
                                                 
